# Supplementary material for: Systematic Review and Meta-Analysis: Phenotypic Correlates of the Autism Polygenic Score
Source: JAACAP Open. 2025 Apr 14;3(4):839–51. doi: 10.1016/j.jaacop.2025.04.001 (PMC12684455; doi:10.1016/j.jaacop.2025.04.001)
Supplement: Supplement 2 [file mmc2.xlsx]

## Sheet: README
This file contains supplementary Tables belonging to ‘Systematic Review and Meta-Analysis: Phenotypic Correlates of the Autism Polygenic Score’
Table S4 contains effect sizes as extracted from the included studies. These data are free to use for research purposes.
Table S5 - S15 are results presented narratively per outcome category. For studies that had several outcome measures that fit in multiple categories, we presented all results and marked the ones relevant to the outcome category of interest in bold.
Abbreviations
AD = Autism Diagnosis
AT = Autistic traits
BM = Brain Measures
CEF = cognition and Executive funtion
ER = Emotion Regulation
EN = Early Neurodevelopment
GP = General Psychopathology
PGS = Polygenic Score
PW = Physical Wellbeing
SSC = Specific Psychiatric Classifications

## Sheet: Table S4. Extracted effect siz
Authors	Year	Outcome phenotype	b	unstandardized_b	OR	t	R2	d	95% CI lower	95% CI upper	SD	n total	n cases	n controls	Outcome category	Sample
Grove et al.	2019	Autism diagnosis	0.2852		1.33		0.0245		1.3	1.36	0.0153	35740	13076	22664	AD	iPsych, PGC
Mattheisen et al.	2022	Autism diagnosis			1.21				1.18	1.24	0.0153	50516	9315	41201	AD	iPsych
Debost et al.	2022	Autism diagnosis			1.34				1.3	1.38	0.0204	12183	12183	35012	AD	iPsych
Schendel et al.	2021	Autism diagnosis					0.12					31514	11339	20175	AD	iPsych
Klei et al.	2021	Autism diagnosis	0.1906		1.21		0.0123		1.15	1.28	0.0332	6022	3011	3011	AD	Simons Simplex Collection, PAGES, eMERGE
Trost et al.	2022	Autism diagnosis			1.03		0.0039				-0.5255	23021	20517	2504	AD	MSSNG, Simons Simplex Collection, 1000G
Jansen et al.	2020	Autism diagnosis	0.0862		1.09						-0.5561	1238	295	943	AD	Inside-Out, NESCOG
Hannon et al.	2018	Autism diagnosis					0.0312					1316	658	658	AD	MINERVa (=subsample of iPsych)
Zhang et al.	2022	Autism diagnosis					0.0182					3189	134	3055	AD	The Anorexia Nervosa Genetics Initiative (ANGI)
Askeland et al.	2021	Language difficulties - 8 years	0.0302						0.0059	0.0544	0.0124	7343	7343		AT	MoBa
Askeland et al.	2021	Language difficulties - 5 years	0.0292						0.0043	0.0541	0.0127	7314	7314		AT	MoBa
Askeland et al.	2021	Language difficulties - 3 years	0.0282						0.0054	0.051	0.0116	9471	9471		AT	MoBa
Askeland et al.	2021	Language difficulties - 18 months	0.0324						0.0126	0.0521	0.0101	11607	11607		AT	MoBa
Askeland et al.	2021	Social communication difficulties - 8 years	0.0029						-0.0212	0.027	0.0123	7333	7333		AT	MoBa
Askeland et al.	2021	Social communication difficulties - 5 years	0.054						0.0165	0.0916	0.0192	3114	3114		AT	MoBa
Askeland et al.	2021	Social communication difficulties - 3 years	0.0093									9456	9456		AT	MoBa
Askeland et al.	2021	Social communication difficulties - 18 months	0.0102									11614	11614		AT	MoBa
Askeland et al.	2021	Social communication difficulties - 6 months	0.0009						-0.0163	0.018	0.0088	13551	13551		AT	MoBa
Askeland et al.	2021	Repetitive behaviour - 8 years	0.0325						0.0069	0.0582	0.0131	7364	7364		AT	MoBa
Askeland et al.	2021	Repetitive behaviour - 5 years	0.0223						-0.0149	0.0594	0.019	3111	3111		AT	MoBa
Askeland et al.	2021	Repetitive behaviour - 3 years	-0.004						-0.0248	0.0168	0.0106	9440	9440		AT	MoBa
Askeland et al.	2020	Repetitive behaviour - 18 months	0.0008									11615	11615		AT	MoBa
Li et al.	2020	Social Responsiveness Scale at baseline	-0.0736103									296			AT	KONTAKT
Reed et al.	2021	Social autistic traits	0.05						0.01	0.08	0.0179	5306	5306		AT	ALSPAC
Riglin et al.	2021	ASD symptoms at age 25- parent report	-0.01						-0.05	0.03	0.0204	6064	6064		AT	ALSPAC
Riglin et al.	2021	ASD symptoms at age 25-self-report	0.01						-0.03	0.05	0.0204	6064	6064		AT	ALSPAC
Serdarevic et al.	2020	Social autistic traits	0.079						0.013	0.015	0.0005	1921	1921		AT	Generation R
Takahashi et al.	2020	Autistic traits at age 6	0.1549				0.024				7.186	876			AT	876 Japanese infants
Takahashi et al.	2020	Restricted repetitive behavior	0.1517				0.023				2.341	876			AT	876 Japanese infants
Takahashi et al.	2020	Social affect	0.1643				0.027				8.228	876			AT	876 Japanese infants
Taylor et al.	2018	Autistic traits (A-TAC): full sample	0.043								1.62	13396	13396		AT	Child and Adolescent Twin Study in Sweden (CATSS)
Taylor et al.	2018	Social autistic traits: full sample	0.011								0.694	13397	13397		AT	Child and Adolescent Twin Study in Sweden (CATSS)
Taylor et al.	2018	Language: full sample	0.011								0.694	13398	13398		AT	Child and Adolescent Twin Study in Sweden (CATSS)
Taylor et al.	2018	Flexibility: full sample	0.022								0.579	13397	13397		AT	Child and Adolescent Twin Study in Sweden (CATSS)
Taylor et al.	2018	Autistic traits (A-TAC): excluding ASD cases	0.036								1.497	13256	13256		AT	Child and Adolescent Twin Study in Sweden (CATSS)
Taylor et al.	2018	Social autistic traits: excluding ASD cases	0.009								0.576	13256	13256		AT	Child and Adolescent Twin Study in Sweden (CATSS)
Taylor et al.	2018	Language: excluding ASD cases	0.008								0.576	13256	13256		AT	Child and Adolescent Twin Study in Sweden (CATSS)
Taylor et al.	2018	Flexibility: excluding ASD cases	0.02								0.576	13255	13255		AT	Child and Adolescent Twin Study in Sweden (CATSS)
Thomas et al.	2022	RBSR compulsive - SPARK sample	-0.03						-0.05	0	0.0128	6064	6064		AT	SPARK
Thomas et al.	2022	RBSR injurious - SPARK sample	0						-0.03	0.02	0.0128	6064	6064		AT	SPARK
Thomas et al.	2022	RBSR restricted - SPARK sample	-0.02						-0.04	0.01	0.0128	6064	6064		AT	SPARK
Thomas et al.	2022	RBSR ritualistic - SPARK sample	-0.02						-0.04	0.01	0.0128	6064	6064		AT	SPARK
Thomas et al.	2022	RBSR sameness - SPARK sample	-0.02						-0.05	0	0.0128	6064	6064		AT	SPARK
Thomas et al.	2022	RBSR stereotyped - SPARK sample	0						-0.02	0.03	0.0128	6064	6064		AT	SPARK
Thomas et al.	2022	SCQ communication - SPARK sample	0.02						0	0.05	0.0128	6064	6064		AT	SPARK
Thomas et al.	2022	SCQ interaction - SPARK sample	0.01						-0.01	0.04	0.0128	6064	6064		AT	SPARK
Thomas et al.	2022	SCQ stereotyped - SPARK sample	0.01						-0.01	0.04	0.0128	6064	6064		AT	SPARK
Torske et al.	2019	Social function (SRS)						0.66				53			AT	BUPGEN network
Yap et al.	2021	Communication Checklist-Adult z-score (parents)	0.02									1257	1257		AT	Australian Autism Biobank
Yap et al.	2021	Short Sensory Profile raw score (ASD group)	-0.02									886	886		AT	Australian Autism Biobank
Yap et al.	2021	Social Responsiveness Scale t-score (Sibs and unrelated group)	-0.03									335	335		AT	Australian Autism Biobank
Yap et al.	2021	ADOS-G social and communication score (ASD group)	0.2									886	886		AT	Australian Autism Biobank
Yap et al.	2021	ADOS-2 comparison score (ASD group)	0.07									886	886		AT	Australian Autism Biobank
Askeland et al.	2020	Inattention - 8 years	0.0522						0.0272	0.0773	0.0128	7357			SSC	MoBa
Askeland et al.	2020	Inattention - 5 years	0.022						-0.003	0.0471	0.0128	7329			SSC	MoBa
Askeland et al.	2020	Inattention - 3 years	-0.0002						-0.0206	0.0202	0.0104	9446			SSC	MoBa
Askeland et al.	2020	Inattention - 18 months	0.0075						-0.0109	0.0259	0.0094	11602			SSC	MoBa
Askeland et al.	2020	Hyperactivity - 8 years	0.0383						0.0133	0.0632	0.0127	7355			SSC	MoBa
Askeland et al.	2020	Hyperactivity - 5 years	0.027						0.0025	0.0516	0.0125	7319			SSC	MoBa
Askeland et al.	2020	Hyperactivity - 3 years	0.011						-0.0092	0.0311	0.0103	9442			SSC	MoBa
Askeland et al.	2020	Hyperactivity 18 months	-0.0099						-0.0284	0.0086	0.0094	11599			SSC	MoBa
Chang et al.	2020	ADHD symptoms		0.2618			0.00765					1147			SSC	Participants recruited from Child and Adolescent Psychiatric Outpatient Department of the Peking University Sixth Hospital
Havdahl et al.	2022	Lifetime depression (mother)			1.12				1.08	1.16	0.0204	14075			SSC	MoBa
Havdahl et al.	2022	Lifetime depression (father)			1.07				1.01	1.13	0.0306	14026			SSC	MoBa
Havdahl et al.	2022	Depression/anxiety symptoms			1.13							14503			SSC	MoBa
Havdahl et al.	2022	Depression/anxiety symptoms - during pregnancy			1.13							14503			SSC	MoBa
Havdahl et al.	2022	Depression/anxiety symptoms - trimester 1			1.14							14392			SSC	MoBa
Havdahl et al.	2022	Depression/anxiety symptoms - trimester 2-3			1.13							13826			SSC	MoBa
Hjortoj et al.	2019	Cannabis use disorder - Other disorders			0.95				0.82	1.12	0.0765	56393			SSC	iPsych
Hjortoj et al.	2019	Cannabis use disorder - Schizophrenia patients			1.01				0.94	1.08	0.0357	3533			SSC	iPsych
Hjortoj et al.	2019	Cannabis use disorder - controls			0.96				0.92	0.99	0.0179	28711			SSC	iPsych
Jansen et al.	2020	Either ADHD or ASD diagnosis			1.067							1631	688	943	SSC	Inside-Out
Jansen et al.	2020	ADHD diagnosis (ASD not permitted as co-diagnosis)			1.116							1223	280	943	SSC	Inside-Out
Jansen et al.	2021	Case-control status for any DSM diagnosis	-0.0305		0.97				0.89	1.05	0.0408	2850	1402	1448	SSC	INSIDE-OUT (cases) and NESCOG (controls)
Joo et al.	2022	Active suicidal ideation - European cohort	0.17		1.18				1.06	1.31	0.0638	5374	374		SSC	ABCD
Joo et al.	2022	Overall suicidal ideation - multi-ethnic cohort	0.07		1.08							6587	930		SSC	ABCD
Joo et al.	2022	Active suicidal ideation - multi-ethnic cohort	0.14		1.15							6146	489		SSC	ABCD
Joo et al.	2022	Overall suicidal thoughts and behaviors - multi-ethnic cohort	0.07		1.08							6592	935		SSC	ABCD
Jorgenson et al.	2021	Diagnosis of nocturnal eneresis			1.03		0.0002		0.99	1.07	0.0204	25819			SSC	iPsych
Koomar et al.	2021	Picky factor - proband	0.0377									3142			SSC	SPARK
Koomar et al.	2021	Fear factor - proband	-0.0381									3142			SSC	SPARK
Koomar et al.	2021	Appetite factor - proband	-0.0152									3142			SSC	SPARK
Koomar et al.	2021	ARFID score - proband	0.0178									3142			SSC	SPARK
Koomar et al.	2021	Picky factor - parent	0.0329									2205			SSC	SPARK
Koomar et al.	2021	Fear factor - parent	-0.0064									2205			SSC	SPARK
Koomar et al.	2021	Appetite factor - parent	-0.0224									2205			SSC	SPARK
Koomar et al.	2021	ARFID score - parent	0.0581									2205			SSC	SPARK
Legge et al.	2021	Current cognitive ability (schizophrenia)	0.028						-0.044	0.1	0.0367	697			SSC	CardiffCOGS (n = 697),20 Cardiff F-series (n = 383),21 and Cardiff Affected-Sib (n = 140)
Legge et al.	2021	Disorganized symptoms (schizophrenia)	0.059						-0.018	0.136	0.0393	697			SSC	CardiffCOGS (n = 697),20 Cardiff F-series (n = 383),21 and Cardiff Affected-Sib (n = 140)
Legge et al.	2021	Negative symptoms of motivation and pleasure (schizophrenia)	-0.025						-0.102	0.052	0.0393	697			SSC	CardiffCOGS (n = 697),20 Cardiff F-series (n = 383),21 and Cardiff Affected-Sib (n = 140)
Legge et al.	2021	Negative symptoms of diminished expressivity (schizophrenia)	-0.031						-0.107	0.046	0.039	697			SSC	CardiffCOGS (n = 697),20 Cardiff F-series (n = 383),21 and Cardiff Affected-Sib (n = 140)
Legge et al.	2021	Positive symptoms (schizophrenia)	0.091						0.015	0.166	0.0385	697			SSC	CardiffCOGS (n = 697),20 Cardiff F-series (n = 383),21 and Cardiff Affected-Sib (n = 140)
Legge et al.	2019	Delusions of persecution			1.1				1.02	1.18	0.0408	129169	755	128414	SSC	UK Biobank
Legge et al.	2019	Delusions of reference			1.1				1.02	1.19	0.0434	129078	677	128401	SSC	UK Biobank
Legge et al.	2019	Auditory hallucinations			1.1				1.05	1.15	0.0255	128857	2026	126831	SSC	UK Biobank
Legge et al.	2019	Visual hallucinations			1.06				1.02	1.09	0.0179	128038	4053	123985	SSC	UK Biobank
Legge et al.	2019	Multiple psychotic experiences vs, controls			1.1				1.06	1.13	0.0179	125409	3343	122066	SSC	UK Biobank
Legge et al.	2019	Non-distressing psychotic experience vs, controls			1.06				1.02	1.09	0.0179	125870	3804	122066	SSC	UK Biobank
Legge et al.	2019	Distressing vs non-distressing psychotic experience			1.04				0.98	1.09	0.0281	5956	2146	3810	SSC	UK Biobank
Legge et al.	2019	Distressing vs, controls			1.1				1.05	1.15	0.0255	124212	2146	122066	SSC	UK Biobank
Legge et al.	2019	Any psychotic experience vs, controls			1.07				1.04	1.1	0.0153	128198	6132	122066	SSC	UK Biobank
Leppert et al.	2019	Mother - Ever had severe depression			1.12							6847	539	6308	SSC	ALSPAC
Mattheisen et al.	2022	Autism diagnosis vs. ADHD diagnosis			1.12				1.09	1.15	0.0153	21279	9315	11964	SSC	iPsych
Mattheisen et al.	2022	ADHD case vs, controls			1.08				1.06	1.11	0.0128	53165	11964	41201	SSC	iPsych
Mattheisen et al.	2022	ADHD+ASD vs, controls			1.22				1.16	1.29	0.0332	43505	2304	41201	SSC	iPsych
Mattheisen et al.	2022	ADHD+ASD vs, ADHD only			1.13				1.08	1.19	0.0281	14268	2304	11964	SSC	iPsych
Mattheisen et al.	2022	ADHD+ASD vs, ASD only			1.01				0.96	1.15	0.0485	11619	2304	9315	SSC	iPsych
Mattheisen et al.	2022	ADHD + ID vs, ADHD no ID			0.94				0.86	1.03	0.0434	11964			SSC	iPsych
Mattheisen et al.	2022	ASD + ID vs, ASD no ID			0.89				0.81	0.97	0.0408	9315			SSC	iPsych
Niarchou et al.	2022	Sleep problems - MSSNG sample						-0.03	-0.17	0.11	0.0714	1049	253	796	SSC	MSSNG
Niarchou et al.	2022	Sleep problems - BioVU sample						0.12	-0.1	0.34	0.1122	349	228	121	SSC	BioVU
Ohi et al.	2020	Risk of Japanese SCZ (FRs vs, HCs)	0.2126									202	56	146	SSC	Schizophrenia Non-Affected Relative Project at Kanazawa Medical University
Ohi et al.	2020	Risk of Japanese SCZ (SCZ vs, FRs)	0.1524									186	130	56	SSC	Schizophrenia Non-Affected Relative Project at Kanazawa Medical University
Ohi et al.	2020	Risk of Japanese SCZ (SCZ vs, HCs)	0.1099									276	130	146	SSC	Schizophrenia Non-Affected Relative Project at Kanazawa Medical University
Ohi et al.	2020	Risk of Japanese SCZ (SCZ vs, FRs vs, HCs)	0.0684									332			SSC	Schizophrenia Non-Affected Relative Project at Kanazawa Medical University
Ohi et al.	2021	Sleep disturbance in early adolescence - European					0.0006					4920			SSC	ABCD
Ohi et al.	2021	Disorders of arousal or nightmares - European					0.0003					4920			SSC	ABCD
Ohi et al.	2021	Disorders of initiating and maintaining sleep - European					0.0013					4920			SSC	ABCD
Ohi et al.	2021	Disorders of excessive somnolence - European					0.0004					4920			SSC	ABCD
Ohi et al.	2021	Sleep breathing disorders - European					0.0004					4920			SSC	ABCD
Ohi et al.	2021	Sleep hyperhidrosis - European					0.0005					4920			SSC	ABCD
Ohi et al.	2021	Sleep-wake transition disorders - European					0					4920			SSC	ABCD
Ohi et al.	2021	Sleep disturbance in early adolescence - trans-ancestry					0.0003					9683			SSC	ABCD
Ohi et al.	2021	Disorders of arousal or nightmares - trans-ancestry					0.0001					9683			SSC	ABCD
Ohi et al.	2021	Disorders of initiating and maintaining sleep - trans-ancestry					0.0003					9683			SSC	ABCD
Ohi et al.	2021	Disorders of excessive somnolence - trans-ancestry					0.0003					9683			SSC	ABCD
Ohi et al.	2021	Sleep breathing disorders - trans-ancestry					0					9683			SSC	ABCD
Ohi et al.	2021	Sleep hyperhidrosis - trans-ancestry					0.0004					9683			SSC	ABCD
Ohi et al.	2021	Sleep-wake transition disorders - trans-ancestry					0					9683			SSC	ABCD
Qin et al.	2020	SCZ diagnosis					0.0044					328	116	212	SSC	Schizophrenia patients recruited from Shenyang Mental Health Center and Department of Psychiatry, First Affiliated Hospital of China Medical University, Shenyang, China, Controls from local community recruited via advertisement
Riglin et al.	2021	ADHD symptoms in young adulthood- self report	-0.03						-0.07	0.01	0.0204	9912			SSC	ALSPAC
Riglin et al.	2021	ADHD symptoms in young adulthood- parent report	0						-0.04	0.04	0.0204	9912			SSC	ALSPAC
Russell et al.	2021	Non-suicidal self-harm			1.09				1.01	1.18		4959			SSC	ALSPAC
Russell et al.	2021	Suicide attempt			1.09				0.98	1.2		4959			SSC	ALSPAC
Warrier et al.	2020	childhood trauma
Warrier et al.	2020	Self-harm ideation	0.0331									105222			SSC	UK Biobank
Warrier et al.	2020	Self-harm score	0.0363									105222			SSC	UK Biobank
Warrier et al.	2020	Item: Ever thought life is not worth living	0.0327									105222			SSC	UK Biobank
Warrier et al.	2020	Item: Ever contemplated self-harm	0.031									105222			SSC	UK Biobank
Warrier et al.	2020	Item: Ever attempted self-harm	0.0263									105222			SSC	UK Biobank
Warrier et al.	2020	Item: Recent thoughts of suicide and self-harm	0.0787									105222			SSC	UK Biobank
Zhang et al.	2022	Ever anorexia nervosa binge-eating/purging type			0.9843				0.8834	1.1073	0.0571	3189			SSC	The Anorexia Nervosa Genetics Initiative (ANGI)
Zhang et al.	2022	Ever other eating disorder			1.0203				0.9314	1.108	0.045	3189			SSC	The Anorexia Nervosa Genetics Initiative (ANGI)
Zhang et al.	2022	Severe and enduring eating disorder			0.9869				0.8745	1.1244	0.0638	3189			SSC	The Anorexia Nervosa Genetics Initiative (ANGI)
Zhang et al.	2022	Any self-harm			0.9802				0.8937	1.0873	0.0494	3189			SSC	The Anorexia Nervosa Genetics Initiative (ANGI)
Zhang et al.	2022	Any suicidal thoughts/plans			1.0082				0.8855	1.1387	0.0646	3189			SSC	The Anorexia Nervosa Genetics Initiative (ANGI)
Zhang et al.	2022	Any documented suicide attempts			0.9555				0.859	1.058	0.0508	3189			SSC	The Anorexia Nervosa Genetics Initiative (ANGI)
Zhang et al.	2022	Any self-reported suicide attempt with eating disorder			0.8586				0.6347	1.1218	0.1243	3189			SSC	The Anorexia Nervosa Genetics Initiative (ANGI)
Zhang et al.	2022	Frequency of self-harm when most severe			0.967537							3189			SSC	The Anorexia Nervosa Genetics Initiative (ANGI)
Zhang et al.	2022	Frequency of suicidal thoughts/plans			1.01326							3189			SSC	The Anorexia Nervosa Genetics Initiative (ANGI)
Zhang et al.	2022	Frequency of self-reported suicide attempts			0.937619							3189			SSC	The Anorexia Nervosa Genetics Initiative (ANGI)
Zhang et al.	2022	No. of documented suicide attempts			0.830978							3189			SSC	The Anorexia Nervosa Genetics Initiative (ANGI)
Gui et al.	2022	cbcl_scr_syn_anxdep_r					0.0006					10627			GP	ABCD
Gui et al.	2022	cbcl_scr_syn_withdep_r					0.0026					10627			GP	ABCD
Gui et al.	2022	cbcl_scr_syn_somatic_r					0.0005					10627			GP	ABCD
Gui et al.	2022	cbcl_scr_syn_social_r					0.0008					10627			GP	ABCD
Gui et al.	2022	cbcl_scr_syn_thought_r					0.0011					10627			GP	ABCD
Gui et al.	2022	cbcl_scr_syn_attention_r					0.0029					10627			GP	ABCD
Gui et al.	2022	cbcl_scr_syn_rulebreak_r					0.0006					10627			GP	ABCD
Gui et al.	2022	cbcl_scr_syn_aggressive_r					0.001					10627			GP	ABCD
Gui et al.	2022	cbcl_scr_syn_internal_r					0.0014					10627			GP	ABCD
Gui et al.	2022	cbcl_scr_syn_external_r					0.0009					10627			GP	ABCD
Gui et al.	2022	cbcl_scr_syn_totprob_r					0.0018					10627			GP	ABCD
Gui et al.	2022	cbcl_scr_dsm5_depress_r					0.0016					10627			GP	ABCD
Gui et al.	2022	cbcl_scr_dsm5_anxdisord_r					0.0005					10627			GP	ABCD
Gui et al.	2022	cbcl_scr_dsm5_somaticpr_r					0.0005					10627			GP	ABCD
Gui et al.	2022	cbcl_scr_dsm5_adhd_r					0.0021					10627			GP	ABCD
Gui et al.	2022	cbcl_scr_dsm5_opposit_r					0.0012					10627			GP	ABCD
Gui et al.	2022	cbcl_scr_dsm5_conduct_r					0.0008					10627			GP	ABCD
Gui et al.	2022	cbcl_scr_07_sct_r					0.0036					10627			GP	ABCD
Gui et al.	2022	cbcl_scr_07_ocd_r					0.0009					10627			GP	ABCD
Gui et al.	2022	cbcl_scr_07_stress_r					0.0012					10627			GP	ABCD
Loughnan et al.	2022	Prosociality (youth) - mixed ancestry	0.0287									9168			GP	ABCD
Loughnan et al.	2022	BISBAS Drive (youth) - mixed ancestry	0.0074									9168			GP	ABCD
Loughnan et al.	2022	BISBAS Fun Seeking (youth) - mixed ancestry	-0.026									9168			GP	ABCD
Loughnan et al.	2022	BISBAS Reward Responsiveness (youth) - mixed ancestry	0.0099									9168			GP	ABCD
Loughnan et al.	2022	BISBAS Inhibition (youth) - mixed ancestry	0.0182									9168			GP	ABCD
Loughnan et al.	2022	UPPS Lack of Perseverance (youth) - mixed ancestry	-0.0008									9168			GP	ABCD
Loughnan et al.	2022	UPPS Lack of Planning (youth) - mixed ancestry	0.0067									9168			GP	ABCD
Loughnan et al.	2022	UPPS Positive Urgency (youth) - mixed ancestry	-0.0017									9168			GP	ABCD
Loughnan et al.	2022	UPPS Negative Urgency (youth) - mixed ancestry	0.0019									9168			GP	ABCD
Loughnan et al.	2022	UPPS Sensation Seeking (youth) - mixed ancestry	-0.0139									9168			GP	ABCD
Loughnan et al.	2022	Prodromal Pyschosis Severity Score (youth) - mixed ancestry	0.0244									9168			GP	ABCD
Loughnan et al.	2022	KSADS Symptoms Bipolar (youth) - mixed ancestry	0.0515									9168			GP	ABCD
Loughnan et al.	2022	KSADS Symptoms Depression (youth) - mixed ancestry	0.1214									9168			GP	ABCD
Loughnan et al.	2022	KSADS Symptoms Anxiety (youth) - mixed ancestry	0.0368									9168			GP	ABCD
Loughnan et al.	2022	KSADS Symptoms Insomnia (youth) - mixed ancestry	0.1125									9168			GP	ABCD
Loughnan et al.	2022	KSADS Symptoms Suicidality (youth) - mixed ancestry	0.0832									9168			GP	ABCD
Loughnan et al.	2022	KSADS Total Symptoms (youth) - mixed ancestry	0.067									9168			GP	ABCD
Loughnan et al.	2022	KSADS Symptoms Bipolar (caregiver) - mixed ancestry	-0.0111									9168			GP	ABCD
Loughnan et al.	2022	KSADS Symptoms Depression (caregiver) - mixed ancestry	0.1039									9168			GP	ABCD
Loughnan et al.	2022	KSADS Symptoms Anxiety (caregiver) - mixed ancestry	0.0382									9168			GP	ABCD
Loughnan et al.	2022	KSADS Symptoms OCD (caregiver) - mixed ancestry	0.0648									9168			GP	ABCD
Loughnan et al.	2022	KSADS Symptoms Eating Disorder (caregiver) - mixed ancestry	0.0434									9168			GP	ABCD
Loughnan et al.	2022	KSADS Symptoms ADHD (caregiver) - mixed ancestry	0.0782									9168			GP	ABCD
Loughnan et al.	2022	KSADS Symptoms Oppositional/Conduct (caregiver) - mixed ancestry	-0.0044									9168			GP	ABCD
Loughnan et al.	2022	KSADS Symptoms Developmental Disorders (caregiver) - mixed ancestry	0.0722									9168			GP	ABCD
Loughnan et al.	2022	KSADS Symptoms PTSD (caregiver) - mixed ancestry	-0.0278									9168			GP	ABCD
Loughnan et al.	2022	KSADS Symptoms Insomnia (caregiver) - mixed ancestry	-0.0101									9168			GP	ABCD
Loughnan et al.	2022	KSADS Symptoms Suicidality (caregiver) - mixed ancestry	-0.0716									9168			GP	ABCD
Loughnan et al.	2022	KSADS Total Symptoms (caregiver) - mixed ancestry	0.0304									9168			GP	ABCD
Loughnan et al.	2022	General Behavior Inventory - Mania (caregiver) - mixed ancestry	0.0108									9168			GP	ABCD
Loughnan et al.	2022	CBCL Aggressive (caregiver) - mixed ancestry	-0.0063									9168			GP	ABCD
Loughnan et al.	2022	CBCL Anxious/Depressive (caregiver) - mixed ancestry	0.0135									9168			GP	ABCD
Loughnan et al.	2022	CBCL Rule-breaking (caregiver) - mixed ancestry	-0.0302									9168			GP	ABCD
Loughnan et al.	2022	CBCL Inattention (caregiver) - mixed ancestry	0.0255									9168			GP	ABCD
Loughnan et al.	2022	CBCL Social Problems (caregiver) - mixed ancestry	-0.0076									9168			GP	ABCD
Loughnan et al.	2022	CBCL Thought Problems (caregiver) - mixed ancestry	0.0019									9168			GP	ABCD
Loughnan et al.	2022	CBCL Somatic Complaints (caregiver) - mixed ancestry	-0.0107									9168			GP	ABCD
Loughnan et al.	2022	CBCL Withdrawn/Depressive (caregiver) - mixed ancestry	0.0626									9168			GP	ABCD
Loughnan et al.	2022	CBCL Total Problems (caregiver) - mixed ancestry	0.0123									9168			GP	ABCD
Loughnan et al.	2022	Prosociality (youth) - non-European sample	0.0298									3964			GP	ABCD
Loughnan et al.	2022	BISBAS Drive (youth) - non-European sample	-0.0042									3964			GP	ABCD
Loughnan et al.	2022	BISBAS Fun Seeking (youth) - non-European sample	-0.0049									3964			GP	ABCD
Loughnan et al.	2022	BISBAS Reward Responsiveness (youth) - non-European sample	-0.068									3964			GP	ABCD
Loughnan et al.	2022	BISBAS Inhibition (youth) - non-European sample	0.0076									3964			GP	ABCD
Loughnan et al.	2022	UPPS Lack of Perseverance (youth) - non-European sample	0.0007									3964			GP	ABCD
Loughnan et al.	2022	UPPS Lack of Planning (youth) - non-European sample	0.0174									3964			GP	ABCD
Loughnan et al.	2022	UPPS Positive Urgency (youth) - non-European sample	0.0246									3964			GP	ABCD
Loughnan et al.	2022	UPPS Negative Urgency (youth) - non-European sample	-0.0049									3964			GP	ABCD
Loughnan et al.	2022	UPPS Sensation Seeking (youth) - non-European sample	-0.0492									3964			GP	ABCD
Loughnan et al.	2022	Prodromal Pyschosis Severity Score (youth) - non-European sample	0.029									3964			GP	ABCD
Loughnan et al.	2022	KSADS Symptoms Bipolar (youth) - non-European sample	0.0506									3964			GP	ABCD
Loughnan et al.	2022	KSADS Symptoms Depression (youth) - non-European sample	0.0592									3964			GP	ABCD
Loughnan et al.	2022	KSADS Symptoms Anxiety (youth) - non-European sample	0.1371									3964			GP	ABCD
Loughnan et al.	2022	KSADS Symptoms Insomnia (youth) - non-European sample	0.112									3964			GP	ABCD
Loughnan et al.	2022	KSADS Symptoms Suicidality (youth) - non-European sample	0.0483									3964			GP	ABCD
Loughnan et al.	2022	KSADS Total Symptoms (youth) - non-European sample	0.0399									3964			GP	ABCD
Loughnan et al.	2022	KSADS Symptoms Bipolar (caregiver) - non-European sample	0.0237									3964			GP	ABCD
Loughnan et al.	2022	KSADS Symptoms Depression (caregiver) - non-European sample	0.1624									3964			GP	ABCD
Loughnan et al.	2022	KSADS Symptoms Anxiety (caregiver) - non-European sample	0.0972									3964			GP	ABCD
Loughnan et al.	2022	KSADS Symptoms OCD (caregiver) - non-European sample	0.2917									3964			GP	ABCD
Loughnan et al.	2022	KSADS Symptoms Eating Disorder (caregiver) - non-European sample	0.0394									3964			GP	ABCD
Loughnan et al.	2022	KSADS Symptoms ADHD (caregiver) - non-European sample	0.133									3964			GP	ABCD
Loughnan et al.	2022	KSADS Symptoms Oppositional/Conduct (caregiver) - non-European sample	-0.0186									3964			GP	ABCD
Loughnan et al.	2022	KSADS Symptoms Developmental Disorders (caregiver) - non-European sample	0.0483									3964			GP	ABCD
Loughnan et al.	2022	KSADS Symptoms PTSD (caregiver) - non-European sample	0.0393									3964			GP	ABCD
Loughnan et al.	2022	KSADS Symptoms Insomnia (caregiver) - non-European sample	0.1015									3964			GP	ABCD
Loughnan et al.	2022	KSADS Symptoms Suicidality (caregiver) - non-European sample	-0.1429									3964			GP	ABCD
Loughnan et al.	2022	KSADS Total Symptoms (caregiver) - non-European sample	0.078									3964			GP	ABCD
Loughnan et al.	2022	General Behavior Inventory - Mania (caregiver) - non-European sample	0.079									3964			GP	ABCD
Loughnan et al.	2022	CBCL Aggressive (caregiver) - non-European sample	-0.0137									3964			GP	ABCD
Loughnan et al.	2022	CBCL Anxious/Depressive (caregiver) - non-European sample	0.0397									3964			GP	ABCD
Loughnan et al.	2022	CBCL Rule-breaking (caregiver) - non-European sample	-0.064									3964			GP	ABCD
Loughnan et al.	2022	CBCL Inattention (caregiver) - non-European sample	0.0162									3964			GP	ABCD
Loughnan et al.	2022	CBCL Social Problems (caregiver) - non-European sample	0.0102									3964			GP	ABCD
Loughnan et al.	2022	CBCL Thought Problems (caregiver) - non-European sample	0.0509									3964			GP	ABCD
Loughnan et al.	2022	CBCL Somatic Complaints (caregiver) - non-European sample	0.0019									3964			GP	ABCD
Loughnan et al.	2022	CBCL Withdrawn/Depressive (caregiver) - non-European sample	0.088									3964			GP	ABCD
Loughnan et al.	2022	CBCL Total Problems (caregiver) - non-European sample	0.0257									3964			GP	ABCD
Loughnan et al.	2022	KSADS Symptoms Depression (youth) - European sample	0.1398									5204			GP	ABCD
Loughnan et al.	2022	KSADS Total Symptoms (youth) - European sample	0.1017									5204			GP	ABCD
Loughnan et al.	2022	CBCL Inattention (caregiver) - European sample	0.0515									5204			GP	ABCD
Loughnan et al.	2022	KSADS Symptoms ADHD (caregiver) - European sample	0.0777									5204			GP	ABCD
Loughnan et al.	2022	KSADS Symptoms Suicidality (youth) - European sample	0.1135									5204			GP	ABCD
Loughnan et al.	2022	CBCL Total Problems (caregiver) - European sample	0.0319									5204			GP	ABCD
Loughnan et al.	2022	KSADS Symptoms Bipolar (youth) - European sample	0.076									5204			GP	ABCD
Loughnan et al.	2022	Prodromal Pyschosis Severity Score (youth) - European sample	0.0583									5204			GP	ABCD
Loughnan et al.	2022	Prosociality (youth) - European sample	0.027									5204			GP	ABCD
Loughnan et al.	2022	KSADS Symptoms Insomnia (youth) - European sample	0.089									5204			GP	ABCD
Loughnan et al.	2022	KSADS Symptoms Depression (caregiver) - European sample	0.0782									5204			GP	ABCD
Loughnan et al.	2022	CBCL Withdrawn/Depressive (caregiver) - European sample	0.0396									5204			GP	ABCD
Loughnan et al.	2022	KSADS Total Symptoms (caregiver) - European sample	0.031									5204			GP	ABCD
Loughnan et al.	2022	KSADS Symptoms Developmental Disorders (caregiver) - European sample	0.0549									5204			GP	ABCD
Loughnan et al.	2022	BISBAS Reward Responsiveness (youth) - European sample	0.0342									5204			GP	ABCD
Loughnan et al.	2022	BISBAS Drive (youth) - European sample	0.0176									5204			GP	ABCD
Loughnan et al.	2022	KSADS Symptoms Oppositional/Conduct (caregiver) - European sample	0.0428									5204			GP	ABCD
Loughnan et al.	2022	BISBAS Inhibition (youth) - European sample	0.0193									5204			GP	ABCD
Loughnan et al.	2022	UPPS Lack of Planning (youth) - European sample	0.0171									5204			GP	ABCD
Loughnan et al.	2022	CBCL Aggressive (caregiver) - European sample	0.0209									5204			GP	ABCD
Loughnan et al.	2022	UPPS Sensation Seeking (youth) - European sample	0.0158									5204			GP	ABCD
Loughnan et al.	2022	CBCL Thought Problems (caregiver) - European sample	0.0159									5204			GP	ABCD
Loughnan et al.	2022	CBCL Rule-breaking (caregiver) - European sample	0.0196									5204			GP	ABCD
Loughnan et al.	2022	BISBAS Fun Seeking (youth) - European sample	-0.0138									5204			GP	ABCD
Loughnan et al.	2022	UPPS Lack of Perseverance (youth) - European sample	0.0092									5204			GP	ABCD
Loughnan et al.	2022	KSADS Symptoms Anxiety (caregiver) - European sample	0.027									5204			GP	ABCD
Loughnan et al.	2022	CBCL Social Problems (caregiver) - European sample	0.0153									5204			GP	ABCD
Loughnan et al.	2022	KSADS Symptoms Insomnia (caregiver) - European sample	-0.0345									5204			GP	ABCD
Loughnan et al.	2022	UPPS Negative Urgency (youth) - European sample	0.0099									5204			GP	ABCD
Loughnan et al.	2022	CBCL Anxious/Depressive (caregiver) - European sample	0.0112									5204			GP	ABCD
Loughnan et al.	2022	KSADS Symptoms Eating Disorder (caregiver) - European sample	0.0227									5204			GP	ABCD
Loughnan et al.	2022	KSADS Symptoms Suicidality (caregiver) - European sample	0.0273									5204			GP	ABCD
Loughnan et al.	2022	CBCL Somatic Complaints (caregiver) - European sample	0.0084									5204			GP	ABCD
Loughnan et al.	2022	KSADS Symptoms Bipolar (caregiver) - European sample	0.0128									5204			GP	ABCD
Loughnan et al.	2022	KSADS Symptoms PTSD (caregiver) - European sample	-0.0127									5204			GP	ABCD
Loughnan et al.	2022	General Behavior Inventory - Mania (caregiver) - European sample	-0.0008									5204			GP	ABCD
Loughnan et al.	2022	KSADS Symptoms Anxiety (youth) - European sample	-0.0115									5204			GP	ABCD
Loughnan et al.	2022	KSADS Symptoms OCD (caregiver) - European sample	0.0045									5204			GP	ABCD
Loughnan et al.	2022	UPPS Positive Urgency (youth) - European sample	0.0008									5204			GP	ABCD
Pat et al.	2021	P factor - European ancestry	0.018									4814			GP	ABCD
Pat et al.	2021	P factor - African ancestry	-0.011									1460			GP	ABCD
Riglin et al.	2020	General psychopathology - age 13	0.009								1.4114	5518			GP	ALSPAC
Riglin et al.	2020	Emotional problems determined through factor analysis - age 13	0.021								1.4114	5518			GP	ALSPAC
Riglin et al.	2020	Behavioural problems determined through factor analysis - age 13	-0.001								2.3771	5518			GP	ALSPAC
Riglin et al.	2020	Neurodevelopmental problems determined through factor analysis - age 13	0.005								1.8571	5518			GP	ALSPAC
Riglin et al.	2020	General psychopathology - age 7	0.026								1.3371	5518			GP	ALSPAC
Riglin et al.	2020	Emotional problems determined through factor analysis - age 7	0.002								1.4114	5518			GP	ALSPAC
Riglin et al.	2020	Behavioural problems determined through factor analysis - age 7	-0.001								2.3771	5518			GP	ALSPAC
Riglin et al.	2020	Neurodevelopmental problems determined through factor analysis - age 7	0.005								1.7085	5518			GP	ALSPAC
Schlag et al.	2022	ALSPAC Parent reported low prosociality - age 7	0.0468									5610			GP	ALSPAC
Schlag et al.	2022	ALSPAC Parent reported low prosociality - age 10	0.0295									5670			GP	ALSPAC
Schlag et al.	2022	ALSPAC Parent reported low prosociality - age 12	0.0459									5268			GP	ALSPAC
Schlag et al.	2022	ALSPAC Parent reported low prosociality - age 13	0.0061									5069			GP	ALSPAC
Schlag et al.	2022	ALSPAC Parent reported low prosociality - age 17	0.0093									4151			GP	ALSPAC
Schlag et al.	2022	ALSPAC Teacher reported low prosociality - age 8	0.0327									3686			GP	ALSPAC
Schlag et al.	2022	ALSPAC Teacher reported low prosociality - age 11	0.0169									4417			GP	ALSPAC
Schlag et al.	2022	ALSPAC Parent reported peer problems - age 7	0.0566									5608			GP	ALSPAC
Schlag et al.	2022	ALSPAC Parent reported peer problems - age 10	0.0521									5661			GP	ALSPAC
Schlag et al.	2022	ALSPAC Parent reported peer problems - age 12	0.0488									5263			GP	ALSPAC
Schlag et al.	2022	ALSPAC Parent reported peer problems - age 13	0.0418									5061			GP	ALSPAC
Schlag et al.	2022	ALSPAC Parent reported peer problems - age 17	0.0589									4156			GP	ALSPAC
Schlag et al.	2022	ALSPAC Teacher reported peer problems - age 8	0.0759									3689			GP	ALSPAC
Schlag et al.	2022	ALSPAC Teacher reported peer problems - age 11	0.0756									4417			GP	ALSPAC
Schlag et al.	2022	TEDS parent reported low prosociality - age 4	0.0173									6958			GP	TEDS
Schlag et al.	2022	TEDS parent reported low prosociality - age 7	0.0312									7112			GP	TEDS
Schlag et al.	2022	TEDS parent reported low prosociality - age 9	0.0074									3375			GP	TEDS
Schlag et al.	2022	TEDS parent reported low prosociality - age 11	0.0551									6039			GP	TEDS
Schlag et al.	2022	TEDS parent reported low prosociality - age 16	0.0492									5252			GP	TEDS
Schlag et al.	2022	TEDS teacher reported low prosociality - age 7	0.0368									5900			GP	TEDS
Schlag et al.	2022	TEDS teacher reported low prosociality - age 9	0.0284									2825			GP	TEDS
Schlag et al.	2022	TEDS teacher reported low prosociality - age 12	0.0362									4931			GP	TEDS
Schlag et al.	2022	TEDS parent reported peer problems - age 4	0.0402									6948			GP	TEDS
Schlag et al.	2022	TEDS parent reported peer problems - age 7	0.0657									7112			GP	TEDS
Schlag et al.	2022	TEDS parent reported peer problems - age 9	0.0636									3370			GP	TEDS
Schlag et al.	2022	TEDS parent reported peer problems - age 11	0.0955									6023			GP	TEDS
Schlag et al.	2022	TEDS teacher reported peer problems - age 7	0.0823									5900			GP	TEDS
Schlag et al.	2022	TEDS teacher reported peer problems - age 9	0.1072									2828			GP	TEDS
Schlag et al.	2022	TEDS teacher reported peer problems - age 12	0.0827									4964			GP	TEDS
Thomas et al.	2022	CBCL aggressive - ABCD sample	0.04						0.01	0.06	0.0128	5285			GP	ABCD
Thomas et al.	2022	CBCL anxdep - ABCD sample	0.04						0.01	0.06	0.0128	5285			GP	ABCD
Thomas et al.	2022	CBCL attention - ABCD sample	0.07						0.04	0.1	0.0153	5285			GP	ABCD
Thomas et al.	2022	CBCL rulebreak - ABCD sample	0.03						0	0.06	0.0153	5285			GP	ABCD
Thomas et al.	2022	CBCL social - ABCD sample	0.04						0.01	0.07	0.0153	5285			GP	ABCD
Thomas et al.	2022	CBCL somatic - ABCD sample	0.03						0	0.06	0.0153	5285			GP	ABCD
Thomas et al.	2022	CBCL thought - ABCD sample	0.05						0.02	0.07	0.0128	5285			GP	ABCD
Thomas et al.	2022	CBCL withdep - ABCD sample	0.05						0.02	0.08	0.0153	5285			GP	ABCD
Waszczuk et al.	2021	CBCL general	0.052									4717			GP	ABCD
Waszczuk et al.	2021	CBCL Externalizing factor	0.035									4717			GP	ABCD
Waszczuk et al.	2021	CBCL Internalizing factor	0.028									4717			GP	ABCD
Waszczuk et al.	2021	CBCL Neurodevelopmental factor	0.057									4717			GP	ABCD
Waszczuk et al.	2021	CBCL Somatoform factor	0.022									4717			GP	ABCD
Waszczuk et al.	2021	CBCL Detachment factor	0.057									4717			GP	ABCD
Aguilar-lacasana et al.	2020	Verbal working memory (baseline)					0		-0.03	0.071	0.0258	1504			CEF	BREATHE project
Aguilar-lacasana et al.	2020	Numerical working memory (baseline)					0		-0.062	0.039	0.0258	1490			CEF	BREATHE project
Aguilar-lacasana et al.	2020	Attention performance (baseline)					0.001		-6.245	2.157	2.1434	1487			CEF	BREATHE project
Aguilar-lacasana et al.	2020	Verbal working memory (1-year trajectory)					0.0015		0.004	0.077	0.0186	4684			CEF	BREATHE project
Aguilar-lacasana et al.	2020	Numerical working memory (1-year trajectory)					0.0009		-0.006	0.068	0.0189	4668			CEF	BREATHE project
Aguilar-lacasana et al.	2020	Attention performance (1-year trajectory)					0.0002		-5.364	2.764	2.0735	4646			CEF	BREATHE project
Chang et al.	2020	Executive function					0.0019				0.7976	1147			CEF	Participants recruited from Child and Adolescent Psychiatric Outpatient Department of the Peking University Sixth Hospital	beta not standardized
Chang et al.	2020	Inhibitory control					0.0032				17.6016	1147			CEF	Participants recruited from Child and Adolescent Psychiatric Outpatient Department of the Peking University Sixth Hospital	beta not standardized
Chang et al.	2020	Cognitive flexibility					0.0037				91.6286	1147			CEF	Participants recruited from Child and Adolescent Psychiatric Outpatient Department of the Peking University Sixth Hospital	beta not standardized
Chang et al.	2020	Working memory					0.0043				1.329	1147			CEF	Participants recruited from Child and Adolescent Psychiatric Outpatient Department of the Peking University Sixth Hospital	beta not standardized
Cullen et al.	2021	Cognition at age 4	0.007									4934			CEF	TEDS
Gui et al.	2022	nihtbx_picvocab_uncorrected					0.0004					10627			CEF	ABCD
Gui et al.	2022	nihtbx_flanker_uncorrected					0.0003					10627			CEF	ABCD
Gui et al.	2022	nihtbx_list_uncorrected					0.001					10627			CEF	ABCD
Gui et al.	2022	nihtbx_cardsort_uncorrected					0.0003					10627			CEF	ABCD
Gui et al.	2022	nihtbx_pattern_uncorrected					0					10627			CEF	ABCD
Gui et al.	2022	nihtbx_picture_uncorrected					0.0008					10627			CEF	ABCD
Gui et al.	2022	nihtbx_reading_uncorrected					0.0001					10627			CEF	ABCD
Gui et al.	2022	nihtbx_fluidcomp_uncorrected					0.0001					10627			CEF	ABCD
Gui et al.	2022	nihtbx_cryst_uncorrected					0.0003					10627			CEF	ABCD
Gui et al.	2022	nihtbx_totalcomp_uncorrected					0					10627			CEF	ABCD
Gui et al.	2022	Fluid intelligence					0.0009					212626			CEF	UKB
Hughes et al.	2021	Educational attainment at 16	-0.02									6113			CEF	ALSPAC
Loughnan et al.	2022	NIHTBX Fluid Composite Score (youth) - mixed ancestry	0.0085									9168			CEF	ABCD
Loughnan et al.	2022	NIHTBX Crystallized Composite Score (youth) - mixed ancestry	0.0447									9168			CEF	ABCD
Loughnan et al.	2022	NIHTBX Fluid Composite Score (youth) - non-European sample	-0.0037									3964			CEF	ABCD
Loughnan et al.	2022	NIHTBX Crystallized Composite Score (youth) - non-European sample	0.0785									3964			CEF	ABCD
Loughnan et al.	2022	NIHTBX Crystallized Composite Score (youth) - European sample	0.0336									5204			CEF	ABCD
Loughnan et al.	2022	NIHTBX Fluid Composite Score (youth) - European sample	0.0054									5204			CEF	ABCD
Price et al.	2020	Word reading (Toronto sample)					0.0068					453			CEF	Toronto sample
Price et al.	2020	Word reading (PNC sample)					0.0205					4492			CEF	Philadelphia Neurodevelopmental Cohort
Torske et al.	2019	Behaviour Regulation	0.17									142			CEF	BUPGEN network
Torske et al.	2019	Metacognition	0.07									146			CEF	BUPGEN network
Torske et al.	2019	Global executive composite	0.13									145			CEF	BUPGEN network
Torske et al.	2019	Behaviour Regulation				-2.51						51			CEF	BUPGEN network
Torske et al.	2019	Metacognition				-0.94						51			CEF	BUPGEN network
Torske et al.	2019	Global executive composite				-1.68						51			CEF	BUPGEN network
Yap et al.	2021	WISC-IV composite score (ASD/SIB/UNR group)	0.0543									1221			CEF	Australian Autism Biobank
Yap et al.	2021	WASI matrix reasoning score (Parents)	0.0663									1257			CEF	Australian Autism Biobank
Dennison et al.	2021	Overall activity		-0.01			0.0001					76409			PW	UK Biobank
Dennison et al.	2021	Moderate activity		-0.25			0					76409			PW	UK Biobank
Dennison et al.	2021	Walking activity		-0.73			0.0001					76409			PW	UK Biobank
Dennison et al.	2021	Sedentary activity		1.92			0.0006					76409			PW	UK Biobank
Dennison et al.	2021	Sleep activity		-0.86			0.0001					76409			PW	UK Biobank
Havdahl et al.	2022	Cigarette smoking (mother)			0.99				0.94	1.05	0.0281	14505			PW	MoBa
Havdahl et al.	2022	Alcohol consumption (mother)			1.04				1.01	1.08	0.0179	14505			PW	MoBa
Havdahl et al.	2022	Binge drinking (mother)			1.01				0.96	1.06	0.0255	14503			PW	MoBa
Havdahl et al.	2022	Coffee consumption (mother)			1.03				1	1.07	0.0179	14503			PW	MoBa
Havdahl et al.	2022	Binge coffee consumption (mother)			1				0.87	1.16	0.074	14503			PW	MoBa
Havdahl et al.	2022	No supplements taken (mother)			1.01				0.97	1.05	0.0204	14503			PW	MoBa
Havdahl et al.	2022	Folate supplement before pregnancy (mother)			1.02				0.99	1.06	0.0179	14493			PW	MoBa
Havdahl et al.	2022	Folate supplement during pregnancy (mother)			0.98				0.94	1.03	0.023	14493			PW	MoBa
Havdahl et al.	2022	Body mass index before pregnancy (mother)	0.07						0	0.13	0.0332	14166			PW	MoBa
Havdahl et al.	2022	Weight gain (mother)	0.01						-0.09	0.11	0.051	12268			PW	MoBa
Havdahl et al.	2022	Type 2 diabetes (mother)			1.05				0.91	1.22	0.0791	14539			PW	MoBa
Havdahl et al.	2022	High blood pressure (mother)			0.99				0.94	1.04	0.0255	14539			PW	MoBa
Havdahl et al.	2022	Hyperthyroidism/hypothyroidism (mother)			0.99				0.88	1.13	0.0638	14493			PW	MoBa
Havdahl et al.	2022	Upper respiratory tract infections (mother)			1				0.96	1.05	0.023	14505			PW	MoBa
Havdahl et al.	2022	Lower respiratory tract infections (mother)			1.04				0.94	1.15	0.0536	14505			PW	MoBa
Havdahl et al.	2022	Urinary tract infection (mother)			1.08				1.02	1.14	0.0306	14505			PW	MoBa
Havdahl et al.	2022	Fever (mother)			0.99				0.95	1.04	0.023	14505			PW	MoBa
Havdahl et al.	2022	Asthma (mother)			1.07				0.99	1.16	0.0434	14503			PW	MoBa
Havdahl et al.	2022	Psoriasis (mother)			1.02				0.91	1.16	0.0638	14493			PW	MoBa
Havdahl et al.	2022	Type 1 diabetes (mother)			0.97				0.74	1.26	0.1327	14539			PW	MoBa
Havdahl et al.	2022	Other autoimmune disease (mother)			1.04				0.91	1.19	0.0714	14493			PW	MoBa
Havdahl et al.	2022	Vaginal bleeding (mother)			0.84				0.57	1.24	0.1709	14539			PW	MoBa
Havdahl et al.	2022	Vitamin B12 insufficiency (mother)			0.92				0.81	1.04	0.0587	14493			PW	MoBa
Havdahl et al.	2022	Anemia/low hemoglobin during pregnancy (mother)			0.98				0.89	1.09	0.051	14493			PW	MoBa
Havdahl et al.	2022	Pain (mother)			1.01				0.97	1.05	0.0204	14503			PW	MoBa
Havdahl et al.	2022	Migraine (mother)			1.1				1.02	1.18	0.0408	14539			PW	MoBa
Havdahl et al.	2022	Headache (mother)			0.98				0.94	1.02	0.0204	14493			PW	MoBa
Havdahl et al.	2022	Epilepsy (mother)			0.82				0.6	1.14	0.1378	14493			PW	MoBa
Havdahl et al.	2022	Pain medication (mother)			1.04				0.97	1.11	0.0357	14503			PW	MoBa
Havdahl et al.	2022	Paracetamol use (mother)			1.02				0.98	1.05	0.0179	14503			PW	MoBa
Havdahl et al.	2022	Ibuprofen use (mother)			1.06				1	1.12	0.0306	14503			PW	MoBa
Havdahl et al.	2022	Fever medication (mother)			1.01				0.89	1.14	0.0638	14493			PW	MoBa
Havdahl et al.	2022	Pain or fever medication (mother)			1.02				0.96	1.09	0.0332	14503			PW	MoBa
Havdahl et al.	2022	Ever smoked (father)			1.04				1.01	1.08	0.0179	14131			PW	MoBa
Havdahl et al.	2022	Cigarette smoking (father)			1				0.95	1.04	0.023	8248			PW	MoBa
Havdahl et al.	2022	Ever drank alcohol (Father)			1.04				0.93	1.17	0.0612	14162			PW	MoBa
Havdahl et al.	2022	Binge drinking before pregnancy (father)			1.11				1	1.23	0.0587	4631			PW	MoBa
Havdahl et al.	2022	Binge drinking (father)			1.01				0.94	1.1	0.0408	4541			PW	MoBa
Havdahl et al.	2022	Coffee consumption (father)			1.01				0.97	1.05	0.0204	14255			PW	MoBa
Havdahl et al.	2022	Binge coffee drinking (father)			1.02				0.96	1.09	0.0332	14255			PW	MoBa
Havdahl et al.	2022	No supplements taken (father)			1.02				0.96	1.08	0.0306	4719			PW	MoBa
Havdahl et al.	2022	BMI (father)	-0.08						-0.18	0.02	0.051	4762			PW	MoBa
Havdahl et al.	2022	Diabetes (father)			1.02				0.86	1.22	0.0918	14255			PW	MoBa
Havdahl et al.	2022	High blood pressure (father)			0.98				0.89	1.08	0.0485	14255			PW	MoBa
Havdahl et al.	2022	Asthma (father)			1.03				0.98	1.09	0.0281	14255			PW	MoBa
Havdahl et al.	2022	Psoriasis (father)			1.02				0.94	1.11	0.0434	14255			PW	MoBa
Havdahl et al.	2022	Other autoimmune disease (father)			1.04				0.95	1.13	0.0459	14255			PW	MoBa
Havdahl et al.	2022	Pain (father)			1				0.97	1.04	0.0179	14255			PW	MoBa
Havdahl et al.	2022	Headache (father)			1.03				0.96	1.09	0.0332	14255			PW	MoBa
Havdahl et al.	2022	Migraine (father)			0.99				0.93	1.05	0.0306	14255			PW	MoBa
Havdahl et al.	2022	Cigarette smoking - ever (mother)			1.02				0.98	1.05	0.0179	14252			PW	MoBa
Havdahl et al.	2022	Cigarette smoking - during pregnancy (mother)			1.04				0.94	1.05	0.0281	14505			PW	MoBa
Havdahl et al.	2022	Cigarette smoking - trimester 1 (mother)			0.99				0.93	1.06	0.0332	12984			PW	MoBa
Havdahl et al.	2022	Cigarette smoking - trimester 2 (mother)			1.01				1.01	1.08	0.0179	13768			PW	MoBa
Havdahl et al.	2022	Cigarette smoking - trimester 3 (mother)			1				0.93	1.08	0.0383	12700			PW	MoBa
Havdahl et al.	2022	Alcohol consumption - ever (mother)			1.07				0.97	1.18	0.0536	14182			PW	MoBa
Havdahl et al.	2022	Alcohol consumption - during pregnancy (mother)			1.04				1.01	1.08	0.0179	14505			PW	MoBa
Havdahl et al.	2022	Alcohol consumption - trimester 1 (mother)			1.05				1.02	1.09	0.0179	14495			PW	MoBa
Havdahl et al.	2022	Alcohol consumption - trimester 2 (mother)			1.07				1.01	1.14	0.0332	13881			PW	MoBa
Havdahl et al.	2022	Alcohol consumption - trimester 3 (mother)			1.06				1	1.11	0.0281	13105			PW	MoBa
Havdahl et al.	2022	High blood pressure - before pregnancy (mother)			1.06				1.01	1.12	0.0281	13664			PW	MoBa
Havdahl et al.	2022	High blood pressure - during pregnancy (mother)			0.99				0.94	1.04	0.0255	14539			PW	MoBa
Havdahl et al.	2022	High blood pressure - trimester 1 (mother)			1.07				0.9	1.26	0.0918	14493			PW	MoBa
Havdahl et al.	2022	High blood pressure - trimester 2 (mother)			0.96				0.88	1.04	0.0408	13498			PW	MoBa
Havdahl et al.	2022	High blood pressure - trimester 3 (mother)			1				0.95	1.05	0.0255	13105			PW	MoBa
Havdahl et al.	2022	Vaginal bleeding - during pregnancy (mother)			0.84				0.57	1.24	0.1709	14539			PW	MoBa
Havdahl et al.	2022	Vaginal bleeding - trimester 1 (mother)			1				0.92	1.1	0.0459	14539			PW	MoBa
Havdahl et al.	2022	Vaginal bleeding - trimester 2 (mother)			1.1				0.95	1.26	0.0791	14539			PW	MoBa
Havdahl et al.	2022	Vaginal bleeding - trimester 3 (mother)			1.04				0.86	1.24	0.0969	14539			PW	MoBa
Havdahl et al.	2022	Urinary tract infections - before pregnancy (mother)			1.01				0.97	1.05	0.0204	14493			PW	MoBa
Havdahl et al.	2022	Urinary tract infections - during pregnancy (mother)			1.08				1.02	1.14	0.0306	14505			PW	MoBa
Havdahl et al.	2022	Urinary tract infections - trimester 1 (mother)			1.08				1.01	1.15	0.0357	14493			PW	MoBa
Havdahl et al.	2022	Urinary tract infections - trimester 2 (mother)			1.12				1.04	1.21	0.0434	13881			PW	MoBa
Havdahl et al.	2022	Urinary tract infections - trimester 3 (mother)			1.07				0.9	1.27	0.0944	13881			PW	MoBa
Havdahl et al.	2022	Fever - during pregnancy (mother)			0.99				0.95	1.04	0.023	14505			PW	MoBa
Havdahl et al.	2022	fever - Trimester 1 (mother)			1.04				0.94	1.14	0.051	14493			PW	MoBa
Havdahl et al.	2022	fever - Trimester 2 (mother)			1				0.95	1.05	0.0255	14503			PW	MoBa
Havdahl et al.	2022	Fever - Trimester 3 (mother)			0.98				0.88	1.09	0.0536	13128			PW	MoBa
Havdahl et al.	2022	Pain - during pregnancy (mother)			1.01				0.97	1.05	0.0204	14503			PW	MoBa
Havdahl et al.	2022	Pain - Trimester 1 (mother)			1.03				0.99	1.06	0.0179	14493			PW	MoBa
Havdahl et al.	2022	Pain - Trimester 2 (mother)			1.01				0.91	1.11	0.051	14503			PW	MoBa
Havdahl et al.	2022	Pain - Trimester 3 (mother)			1.01				0.97	1.04	0.0179	13881			PW	MoBa
Havdahl et al.	2022	Migraine - ever (mother)			1.05				1	1.11	0.0281	14493			PW	MoBa
Havdahl et al.	2022	Migraine - before pregnancy (mother)			1.05				1	1.11	0.0281	14539			PW	MoBa
Havdahl et al.	2022	Migraine - after pregnancy (mother)			1.1				1.02	1.18	0.0408	14539			PW	MoBa
Havdahl et al.	2022	Paracetamol use - during pregnancy (mother)			1.02				0.98	1.05	0.0179	14503			PW	MoBa
Havdahl et al.	2022	Paracetamol use - trimester 1-2 (mother)			1.01				0.98	1.05	0.0179	14493			PW	MoBa
Havdahl et al.	2022	Paracetamol use - trimester 2-3 (mother)			1				0.96	1.04	0.0204	13881			PW	MoBa
Havdahl et al.	2022	Ibuprofen use - during pregnancy (mother)			1.06				1	1.12	0.0306	14503			PW	MoBa
Havdahl et al.	2022	Ibuprofen use - trimester 1-2 (mother)			1.07				1	1.13	0.0332	14493			PW	MoBa
Havdahl et al.	2022	Ibuprofen use - trimester 2-3 (mother)			0.85				0.7	1.02	0.0816	13881			PW	MoBa
Hunjan et al.	2021	Alcohol intake	-0.0033				0.4966				0.8494	163619			PW	UK Biobank
Hunjan et al.	2021	Calcium intake	0.0025				0.3395				0.8494	163619			PW	UK Biobank
Hunjan et al.	2021	Carbohydrate intake	0.0019				0.4098				0.8494	163619			PW	UK Biobank
Hunjan et al.	2021	Carotene intake	0				0.2604				0.809	163619			PW	UK Biobank
Hunjan et al.	2021	Fibre intake	0.0021				0.4388				0.8494	163619			PW	UK Biobank
Hunjan et al.	2021	Fat intake	0.0049				0.3411				0.809	163619			PW	UK Biobank
Hunjan et al.	2021	Folate intake	-0.0016				0.4068				0.8494	163619			PW	UK Biobank
Hunjan et al.	2021	Food weight	-0.0015				0.5359				0.8899	163619			PW	UK Biobank
Hunjan et al.	2021	Iron intake	0.0003				0.3691				0.8494	163619			PW	UK Biobank
Hunjan et al.	2021	Protein intake	0.001				0.2918				0.809	163619			PW	UK Biobank
Hunjan et al.	2021	Vitamin B12 intake	-0.0042				0.157				0.7685	163619			PW	UK Biobank
Hunjan et al.	2021	Vitamin B6 intake	-0.0052				0.3402				0.809	163619			PW	UK Biobank
Hunjan et al.	2021	Vitamin C intake	-0.0044				0.3995				0.8494	163619			PW	UK Biobank
Hunjan et al.	2021	Vitamin D intake	-0.0004				0.127				0.7685	163619			PW	UK Biobank
Hunjan et al.	2021	Vitamin E intake	0.0046				0.2956				0.809	163619			PW	UK Biobank
Leppert et al.	2019	self-reported smoking of mother during first semester			1.04				0.98	1.11	0.0332	7330	1620	5710	PW	ALSPAC
Leppert et al.	2019	self-reported smoking of mother during third semester			1.06				0.99	1.14	0.0383	6787	1157	5630	PW	ALSPAC
Leppert et al.	2019	self-reported alcohol consumption of mother during first semester			1				0.94	1.08	0.0357	7276	4051	3225	PW	ALSPAC
Leppert et al.	2019	self-reported alcohol consumption of mother during third semester			1.05				0.97	1.13	0.0408	4355	1526	2829	PW	ALSPAC
Leppert et al.	2019	self-reported binge drinking of mother during first semester			1.06				0.98	1.13	0.0383	7263	1181	6082	PW	ALSPAC
Leppert et al.	2019	Mother taking iron supplements during pregnancy			1				0.94	1.06	0.0306	7270	1541	5729	PW	ALSPAC
Leppert et al.	2019	Mother taking zinc supplements during pregnancy			1.13				0.79	1.2	0.1046	7270	92	7178	PW	ALSPAC
Leppert et al.	2019	Mother taking folic acid supplements during pregnancy			1.07				0.98	1.15	0.0434	7263	688	6575	PW	ALSPAC
Leppert et al.	2019	Mother taking vitamin supplements during pregnancy			1.05				0.92	1.06	0.0357	7253	1190	6063	PW	ALSPAC
Leppert et al.	2019	Mother's use of acetaminophen in early pregnancy			1				0.94	1.08	0.0357	7142	3838	3304	PW	ALSPAC
Leppert et al.	2019	Mother's use of acetaminophen in late pregnancy			0.99				0.93	1.05	0.0306	6748	2888	3860	PW	ALSPAC
Leppert et al.	2019	Mother's use of antidepressants			1.12				0.81	1.36	0.1403	7153	58	7095	PW	ALSPAC
Leppert et al.	2019	Mother's prepregnancy BMI	-0.03						-0.11	0.07	0.0459	6516		6516	PW	ALSPAC
Leppert et al.	2019	Mother - Ever had diabetes			1.15				0.89	1.43	0.1378	6913	71	6842	PW	ALSPAC
Leppert et al.	2019	Mother - Gestational diabetes			1.18				0.82	1.32	0.1276	7412	68	7344	PW	ALSPAC
Leppert et al.	2019	Mother - Ever had hypertension			0.94				0.94	1.09	0.0383	6806	984	5822	PW	ALSPAC
Leppert et al.	2019	Mother - Gestational hypertension			0.98				0.92	1.06	0.0357	7252	1058	6194	PW	ALSPAC
Leppert et al.	2019	Mother -Preeclampsia			1.18				1.01	1.39	0.0969	7412	160	7252	PW	ALSPAC
Leppert et al.	2019	Mother - Vaginal bleeding during pregnancy			1.02				0.94	1.08	0.0357	6759	1198	5561	PW	ALSPAC
Leppert et al.	2019	Mother - Any infection in pregnancy			1.06				0.99	1.13	0.0357	6683	1476	5207	PW	ALSPAC
Leppert et al.	2019	Mother - Ever had rheumatism			1.18				1.03	1.31	0.0714	6817	295	6522	PW	ALSPAC
Leppert et al.	2019	Mother - Ever had psoriasis			1.11				0.92	1.18	0.0663	6793	256	6537	PW	ALSPAC
Leppert et al.	2019	Mother - Bloodmarker Vitamin D	-0.01						-0.02	0.01	0.0077	4793			PW	ALSPAC
Leppert et al.	2019	Mother - Bloodmarker selenium	0.01						-0.01	0.01	0.0051	2625			PW	ALSPAC
Leppert et al.	2019	Mother - Bloodmarker mercury	0.02						-0.02	0.06	0.0204	2535			PW	ALSPAC
Leppert et al.	2019	Mother - Bloodmarker cadmium	0.01						-0.01	0.03	0.0102	2624			PW	ALSPAC
Leppert et al.	2019	Mother - Bloodmarker lead	0.05						-0.03	0.08	0.0281	2624			PW	ALSPAC
Leppert et al.	2019	Ceserean delivery - maternal PGS			1.03				0.95	1.12	0.0434	6660	674	5986	PW	ALSPAC
Leppert et al.	2019	Low birth weight - maternal PGS			1				0.9	1.13	0.0587	7378	328	7059	PW	ALSPAC
Leppert et al.	2019	Preterm delivery - maternal PGS			0.96				0.87	1.07	0.051	7486	399	7087	PW	ALSPAC
Leppert et al.	2019	Hypoxia - maternal PGS			1.04				0.97	1.13	0.0408	4405	1301	3104	PW	ALSPAC
Leppert et al.	2019	Low Apgar score - at 1 min - maternal PGS			1.02				0.93	1.13	0.051	4387	539	3848	PW	ALSPAC
Leppert et al.	2019	Low Apgar score - at 5 min - maternal PGS			1.04				0.79	1.38	0.1505	4383	49	4334	PW	ALSPAC
Leppert et al.	2019	Breastfeeding at 1 month old - maternal PGS			1.05				0.92	1.19	0.0689	6490	5053	1437	PW	ALSPAC
Leppert et al.	2019	Ceserean delivery - child PGS			0.97				0.89	1.05	0.0408	6812	686	6126	PW	ALSPAC
Leppert et al.	2019	Low birth weight - child PGS			0.97				0.86	1.09	0.0587	7416	298	7118	PW	ALSPAC
Leppert et al.	2019	Preterm delivery - child PGS			0.94				0.85	1.05	0.051	7508	374	7134	PW	ALSPAC
Leppert et al.	2019	Hypoxia - child PGS			0.99				0.91	1.07	0.0408	4403	1256	3147	PW	ALSPAC
Leppert et al.	2019	Low Apgar score - at 1 min - child PGS			1				0.99	1.01	0.0051	4397	511	3886	PW	ALSPAC
Leppert et al.	2019	Low Apgar score - at 5 min - child PGS			1				1	1	0	4395	47	4348	PW	ALSPAC
Leppert et al.	2019	Breastfeeding at 1 month old - child PGS			1.06				0.93	1.22	0.074	7052	5701	1351	PW	ALSPAC
Leppert et al.	2019	Maternal age at delivery - 22 years and younger			0.96				0.89	1.04	0.0383	3637	768	2869	PW	ALSPAC
Leppert et al.	2019	Maternal age at delivery - 23 - 27			0.95				0.9	1	0.0255	5250	2381	2869	PW	ALSPAC
Leppert et al.	2019	Maternal age at delivery - 33 - 37			1.01				0.94	1.07	0.0332	4081	1212	2869	PW	ALSPAC
Leppert et al.	2019	Maternal age at delivery - 38 years and older			1.02				0.9	1.16	0.0663	3125	256	2869	PW	ALSPAC
Werner et al.	2022	Immune marker: IL-1Ra	0.05									1802			PW	Thematically Organized Psychosis Study (TOP)
Werner et al.	2022	Immune marker: sIL-2R	-0.08									1802			PW	Thematically Organized Psychosis Study (TOP)
Werner et al.	2022	Immune marker: sgp130	0.02									1802			PW	Thematically Organized Psychosis Study (TOP)
Werner et al.	2022	Immune marker: sTNFR-1	0.04									1802			PW	Thematically Organized Psychosis Study (TOP)
Werner et al.	2022	Immune marker: IL-18	-0.01									1802			PW	Thematically Organized Psychosis Study (TOP)
Werner et al.	2022	Immune marker: APRIL	-0.04									1802			PW	Thematically Organized Psychosis Study (TOP)
Werner et al.	2022	Immune marker: ICAM-1	0.04									1802			PW	Thematically Organized Psychosis Study (TOP)
Zhang et al.	2022	Minimum adult BMI	-0.01						-0.04	0.03	0.0179	2678			PW	The Anorexia Nervosa Genetics Initiative (ANGI)
Zhang et al.	2022	Minimum BMI during anorexia nervosa	-0.02						-0.06	0.02	0.0204	2945			PW	The Anorexia Nervosa Genetics Initiative (ANGI)
Askeland et al.	2021	Motor difficulties - 5 years	0.0345						0.0067	0.0623	0.0142	7328			EN	MoBa
Askeland et al.	2021	Motor difficulties - 3 years	0.0342						0.0115	0.0569	0.0116	9443			EN	MoBa
Askeland et al.	2021	Motor difficulties - 18 months	0.0217						0.0041	0.0394	0.009	11617			EN	MoBa
Askeland et al.	2021	Motor difficulties - 6 months	0.017						0.0002	0.0338	0.0086	13553			EN	MoBa
Fish et al.	2021	Pupillary light reflex amplitude	-0.09								0.0957	187	19		EN	British Autism Study of Infant Siblings (BASIS, N = 143) or Studying Autism and Attention Deficit Hyperactivity Disorder Risks programme (STAARS, N = 121)
Fish et al.	2021	Pupillary light reflex latency	0.11								0.1103	190	19		EN	British Autism Study of Infant Siblings (BASIS, N = 143) or Studying Autism and Attention Deficit Hyperactivity Disorder Risks programme (STAARS, N = 121)
Gui et al.	2020	Peak look duration at the face	0.002								0.4625	185			EN	British Autism Study of Infant Siblings (BASIS)
Gui et al.	2020	Peak look duration at all stimuli	0.005								0.2856	185			EN	British Autism Study of Infant Siblings (BASIS)
Hannigan et al.	2021	Age at first walking in months - male/female	0.02									10484			EN	MoBa
Hannigan et al.	2021	Age at first words in months - male/female	0.001									3288			EN	MoBa
Hannigan et al.	2021	Age at first sentences in months - male/female	0.003									3177			EN	MoBa
Hannigan et al.	2021	Rate of language learning - male/female	0.012									3048			EN	MoBa
Hannigan et al.	2021	Presence of motor delays at 18 months - male/female	0.03									19043			EN	MoBa
Hannigan et al.	2021	Presence of language delays at three years - male/female	0.032									15210			EN	MoBa
Hannigan et al.	2021	Concern about child's development by others - male/female	0.009									15210			EN	MoBa
Portugal et al.	2021	Pupillary light reflex relative constriction	0.01									510			EN	BabyTwins Study Sweden (BATSS)
Portugal et al.	2021	Baseline pupil size	-0.002									503			EN	BabyTwins Study Sweden (BATSS)
Riglin et al.	2022	Fine motor development	0.01						-0.01	0.03	0.0102	6301			EN	ALSPAC
Riglin et al.	2022	Gross motor development	-0.01						-0.04	0.01	0.0128	6328			EN	ALSPAC
Riglin et al.	2022	Vocabulary development	-0.01						-0.04	0.01	0.0128	6289			EN	ALSPAC
Riglin et al.	2022	Grammar development	-0.02						-0.05	0	0.0128	5880			EN	ALSPAC
Riglin et al.	2022	Temperament - Activity	0.01						-0.02	0.03	0.0128	6260			EN	ALSPAC
Riglin et al.	2022	Temperament - Rhythmicity	-0.01						-0.03	0.01	0.0102	6257			EN	ALSPAC
Riglin et al.	2022	Temperament - Withdrawal	-0.02						-0.04	0.01	0.0128	6253			EN	ALSPAC
Riglin et al.	2022	Temperament - Adaptability	0.01						-0.02	0.03	0.0128	6233			EN	ALSPAC
Riglin et al.	2022	Temperament - Intensity	0.02						0	0.05	0.0128	6255			EN	ALSPAC
Riglin et al.	2022	Temperament - Mood	-0.01						-0.04	0.01	0.0128	6259			EN	ALSPAC
Riglin et al.	2022	Temperament - Persistence	-0.02						-0.04	0.01	0.0128	6252			EN	ALSPAC
Riglin et al.	2022	Temperament - Distractibility	-0.02						-0.05	0	0.0128	6255			EN	ALSPAC
Riglin et al.	2022	Temperament - Threshold of response	-0.03						-0.05	0	0.0128	6260			EN	ALSPAC
Serdarevic et al.	2020	Overall neuromotor development	0.081						0.028	0.134	0.027	1178			EN	Generation R
Serdarevic et al.	2020	Overall (muscle) tone	0.068						0.015	0.12	0.0268	1142			EN	Generation R
Serdarevic et al.	2020	Low muscle tone	0.066						0.016	0.116	0.0255	1136			EN	Generation R
Serdarevic et al.	2020	High muscle tone	0.025						-0.012	0.062	0.0189	1183			EN	Generation R
Serdarevic et al.	2020	Responses	0.028						-0.002	0.059	0.0156	1118			EN	Generation R
Serdarevic et al.	2020	Senses and others	0.027						-0.002	0.055	0.0145	1191			EN	Generation R
Takahashi et al.	2020	MSEL: gross motor skills					0.015				10.5661	734			EN	Japan sample
Takahashi et al.	2020	MSEL: fine motor skills					0.007				10.2951	734			EN	Japan sample
Takahashi et al.	2020	MSEL: receptive language development					0.014				10.5661	734			EN	Japan sample
Takahashi et al.	2020	MSEL: expressive language development					0.004				10.0242	734			EN	Japan sample
Takahashi et al.	2020	MSEL: Visual reception					0.004				10.2951	734			EN	Japan sample
Yap et al.	2021	MSEL non-verbal developmental quotient (ASD/SIB/UNR group)	-0.08									1221			EN	Australian Autism Biobank
Yap et al.	2021	MSEL non-verbal developmental quotient (ASD group)	-0.11									886			EN	Australian Autism Biobank
Qin et al.	2020	Recognition of negative emotions	-0.2288									328	116	212	ER	Chinese sample
Qin et al.	2020	Total emotion recognition	-0.1789									328	116	212	ER	Chinese sample
Reed et al.	2021	Emotion recognition at age 24	0.4				0.0002		0.1	0.7	0.1531	2555			ER	ALSPAC
Reed et al.	2021	Emotion recognition at age 8	-0.02				0.0001		-0.1	0.6	0.1786	4901			ER	ALSPAC
Waddington et al.	2021	Speed of visual emotion recognition (factor 1)						0.17				552			ER	NeuroIMAGE and Biological Origins of Autism (BOA) cohorts
Alemany et al.	2021	Left hemisphere, lateral occipital, gyrification	0.02									1035			BM	Generation R
Alemany et al.	2021	Left hemisphere, superior parietal, gyrification	-0.08									1035			BM	Generation R
Alemany et al.	2021	Right hemisphere, inferior parietal, gyrification	0.02									1035			BM	Generation R
Alemany et al.	2021	Right hemisphere, superior frontal, cortical thickness	-0.03									1035			BM	Generation R
Alemany et al.	2021	Left hemisphere, inferior temporal, surface area	-0.03									1035			BM	Generation R
Alemany et al.	2021	Left hemisphere, rostral middle frontal, surface area	0.04									1035			BM	Generation R
Ecker et al.	2021	Total neuroanatomical atypicality index (tAIs)	0.11									433	231	202	BM	EU-AIMS LEAP
Gui et al	2021	N290 latency to face vs nonface stimuli		3.89								234			BM	BASIS
Jansen et al.	2019	Global fractional anisotropy	0.076									1138			BM	Generation R
Jansen et al.	2019	Global mean diffusivity	-0.036									1138			BM	Generation R
Jansen et al.	2019	Left Superior longitudinal fasciculus (SLF) fractional anisotropy	0.051									1138			BM	Generation R
Jansen et al.	2019	Left Inferior longitudinal fasciculus (ILF) fractional anisotropy	0.04									1138			BM	Generation R
Jansen et al.	2019	Left Uncinate fasciculus (UNC) fractional anisotropy	0.041									1138			BM	Generation R
Jansen et al.	2019	Left Cingulum bundle cingulate (CGC) fractional anisotropy	0.075									1138			BM	Generation R
Jansen et al.	2019	Left Corticospinal tract (CST) fractional anisotropy	0.049									1138			BM	Generation R
Jansen et al.	2019	Forceps major (FMA) fractional anisotropy	0.026									1138			BM	Generation R
Jansen et al.	2019	Forceps minor (FMI) fractional anisotropy	0.035									1138			BM	Generation R
Jansen et al.	2019	Right Superior longitudinal fasciculus (SLF) fractional anisotropy	0.058									1138			BM	Generation R
Jansen et al.	2019	Right Inferior longitudinal fasciculus (ILF) fractional anisotropy	0.045									1138			BM	Generation R
Jansen et al.	2019	Right Uncinate fasciculus (UNC) fractional anisotropy	0.051									1138			BM	Generation R
Jansen et al.	2019	Right Cingulum bundle cingulate (CGC) fractional anisotropy	0.054									1138			BM	Generation R
Jansen et al.	2019	Right Corticospinal tract (CST) fractional anisotropy	0.052									1138			BM	Generation R
Jansen et al.	2019	Left Superior longitudinal fasciculus (SLF) mean diffusivity	-0.024									1138			BM	Generation R
Jansen et al.	2019	Left Inferior longitudinal fasciculus (ILF) mean diffusivity	-0.002									1138			BM	Generation R
Jansen et al.	2019	Left Uncinate fasciculus (UNC) mean diffusivity	-0.029									1138			BM	Generation R
Jansen et al.	2019	Left Cingulum bundle cingulate (CGC) mean diffusivity	-0.024									1138			BM	Generation R
Jansen et al.	2019	Left Corticospinal tract (CST) mean diffusivity	-0.02									1138			BM	Generation R
Jansen et al.	2019	Forceps major (FMA) mean diffusivity	-0.014									1138			BM	Generation R
Jansen et al.	2019	Forceps minor (FMI) mean diffusivity	-0.069									1138			BM	Generation R
Jansen et al.	2019	Right Superior longitudinal fasciculus (SLF) mean diffusivity	-0.031									1138			BM	Generation R
Jansen et al.	2019	Right Inferior longitudinal fasciculus (ILF) mean diffusivity	-0.037									1138			BM	Generation R
Jansen et al.	2019	Right Uncinate fasciculus (UNC) mean diffusivity	-0.03									1138			BM	Generation R
Jansen et al.	2019	Right Cingulum bundle cingulate (CGC) mean diffusivity	-0.026									1138			BM	Generation R
Jansen et al.	2019	Right Corticospinal tract (CST) mean diffusivity	-0.009									1138			BM	Generation R
Lawrence et al.	2022	Increased functional connectivity with increased PGS	0.43									61			BM	ASD or typically developing (TD) youth (ages 8–17) recruited from four collaborating sites (Harvard Medical School, Seattle Children’s Research Institute, University of California Los Angeles and Yale University)
Lawrence et al.	2022	Increased functional connectivity with increased PGS	0.45									66			BM	ASD or typically developing (TD) youth (ages 8–17) recruited from four collaborating sites (Harvard Medical School, Seattle Children’s Research Institute, University of California Los Angeles and Yale University)
Lawrence et al.	2022	Decreased functional connectivity with increased PGS	0.57									66			BM	ASD or typically developing (TD) youth (ages 8–17) recruited from four collaborating sites (Harvard Medical School, Seattle Children’s Research Institute, University of California Los Angeles and Yale University)
Mason et al.	2022	N170 latency to face response (ASD cases)					0.022					198			BM	LEAP
Mason et al.	2022	N170 latency to face response (TD)					0.024					133			BM	LEAP
Mason et al.	2022	N170 latency to face response (AAll)					0.026					331			BM	LEAP
Qin et al.	2020	ALFF left amygdala	0.2122									345	121	224	BM	Schizophrenia patients recruited from Shenyang Mental Health Center and Department of Psychiatry, First Affiliated Hospital of China Medical University, Shenyang, China, Controls from local community recruited via advertisement
Sha et al.	2021	Left area bankssts	0.0031									32256			BM	UK Biobank
Sha et al.	2021	Left area caudalanteriorcingulate	0.0063									32256			BM	UK Biobank
Sha et al.	2021	Left area cuneus	0.0054									32256			BM	UK Biobank
Sha et al.	2021	Left area entorhinal	0.005									32256			BM	UK Biobank
Sha et al.	2021	Left area fusiform	-0.0057									32256			BM	UK Biobank
Sha et al.	2021	Left area inferiorparietal	0.0024									32256			BM	UK Biobank
Sha et al.	2021	Left area inferiortemporal	-0.0039									32256			BM	UK Biobank
Sha et al.	2021	Left area insula	-0.0018									32256			BM	UK Biobank
Sha et al.	2021	Left area isthmuscingulate	-0.0064									32256			BM	UK Biobank
Sha et al.	2021	Left area lateralorbitofrontal	-0.0001									32256			BM	UK Biobank
Sha et al.	2021	Left area lingual	-0.0086									32256			BM	UK Biobank
Sha et al.	2021	Left area medialorbitofrontal	0.0012									32256			BM	UK Biobank
Sha et al.	2021	Left area middletemporal	-0.0026									32256			BM	UK Biobank
Sha et al.	2021	Left area paracentral	-0.005									32256			BM	UK Biobank
Sha et al.	2021	Left area parahippocampal	-0.0084									32256			BM	UK Biobank
Sha et al.	2021	Left area parsopercularis	-0.0111									32256			BM	UK Biobank
Sha et al.	2021	Left area parsorbitalis	-0.0002									32256			BM	UK Biobank
Sha et al.	2021	Left area parstriangularis	-0.0011									32256			BM	UK Biobank
Sha et al.	2021	Left area pericalcarine	-0.0008									32256			BM	UK Biobank
Sha et al.	2021	Left area posteriorcingulate	0.0067									32256			BM	UK Biobank
Sha et al.	2021	Left area precuneus	-0.0083									32256			BM	UK Biobank
Sha et al.	2021	Left area rostralanteriorcingulate	0.0064									32256			BM	UK Biobank
Sha et al.	2021	Left area rostralmiddlefrontal	-0.0037									32256			BM	UK Biobank
Sha et al.	2021	Left area superiorfrontal	-0.0061									32256			BM	UK Biobank
Sha et al.	2021	Left area superiorparietal	-0.0008									32256			BM	UK Biobank
Sha et al.	2021	Left area superiortemporal	-0.0008									32256			BM	UK Biobank
Sha et al.	2021	Left area supramarginal	-0.0089									32256			BM	UK Biobank
Sha et al.	2021	Left area transversetemporal	-0.0062									32256			BM	UK Biobank
Sha et al.	2021	Left thickness entorhinal	0.003									32256			BM	UK Biobank
Sha et al.	2021	Left thickness inferiortemporal	0.0093									32256			BM	UK Biobank
Sha et al.	2021	Left thickness isthmuscingulate	-0.0018									32256			BM	UK Biobank
Sha et al.	2021	Left thickness parahippocampal	0.0009									32256			BM	UK Biobank
Sha et al.	2021	Left thickness posteriorcingulate	-0.0025									32256			BM	UK Biobank
Sha et al.	2021	Left thickness precentral	0.0035									32256			BM	UK Biobank
Sha et al.	2021	Left thickness rostralanteriorcingulate	-0.0006									32256			BM	UK Biobank
Sha et al.	2021	Left thickness supramarginal	0.0053									32256			BM	UK Biobank
Sha et al.	2021	Left volume thalamus	-0.0077									32256			BM	UK Biobank
Sha et al.	2021	Left volume caudate	0.0009									32256			BM	UK Biobank
Sha et al.	2021	Left volume putamen	0.0019									32256			BM	UK Biobank
Sha et al.	2021	Left volume pallidum	-0.0015									32256			BM	UK Biobank
Sha et al.	2021	Left volume hippocampus	-0.0005									32256			BM	UK Biobank
Sha et al.	2021	Left volume accumbens	-0.0022									32256			BM	UK Biobank
Sha et al.	2021	Right area bankssts	0.0112									32256			BM	UK Biobank
Sha et al.	2021	Right area caudalanteriorcingulate	0.0001									32256			BM	UK Biobank
Sha et al.	2021	Right area cuneus	-0.0035									32256			BM	UK Biobank
Sha et al.	2021	Right area entorhinal	0.0075									32256			BM	UK Biobank
Sha et al.	2021	Right area fusiform	-0.0072									32256			BM	UK Biobank
Sha et al.	2021	Right area inferiorparietal	0.0079									32256			BM	UK Biobank
Sha et al.	2021	Right area inferiortemporal	-0.0024									32256			BM	UK Biobank
Sha et al.	2021	Right area insula	0.0001									32256			BM	UK Biobank
Sha et al.	2021	Right area isthmuscingulate	-0.0058									32256			BM	UK Biobank
Sha et al.	2021	Right area lateralorbitofrontal	-0.0005									32256			BM	UK Biobank
Sha et al.	2021	Right area lingual	-0.0054									32256			BM	UK Biobank
Sha et al.	2021	Right area medialorbitofrontal	-0.0004									32256			BM	UK Biobank
Sha et al.	2021	Right area middletemporal	-0.0027									32256			BM	UK Biobank
Sha et al.	2021	Right area paracentral	0.0059									32256			BM	UK Biobank
Sha et al.	2021	Right area parahippocampal	-0.0034									32256			BM	UK Biobank
Sha et al.	2021	Right area parsopercularis	-0.0017									32256			BM	UK Biobank
Sha et al.	2021	Right area parsorbitalis	-0.0039									32256			BM	UK Biobank
Sha et al.	2021	Right area parstriangularis	-0.0011									32256			BM	UK Biobank
Sha et al.	2021	Right area pericalcarine	-0.0031									32256			BM	UK Biobank
Sha et al.	2021	Right area posteriorcingulate	-0.0015									32256			BM	UK Biobank
Sha et al.	2021	Right area precuneus	-0.0076									32256			BM	UK Biobank
Sha et al.	2021	Right area rostralanteriorcingulate	0.0024									32256			BM	UK Biobank
Sha et al.	2021	Right area rostralmiddlefrontal	-0.0039									32256			BM	UK Biobank
Sha et al.	2021	Right area superiorfrontal	-0.0074									32256			BM	UK Biobank
Sha et al.	2021	Right area superiorparietal	-0.0013									32256			BM	UK Biobank
Sha et al.	2021	Right area superiortemporal	-0.0029									32256			BM	UK Biobank
Sha et al.	2021	Right area supramarginal	-0.0099									32256			BM	UK Biobank
Sha et al.	2021	Right area transversetemporal	-0.0121									32256			BM	UK Biobank
Sha et al.	2021	Right thickness entorhinal	-0.0066									32256			BM	UK Biobank
Sha et al.	2021	Right thickness inferiortemporal	0.0023									32256			BM	UK Biobank
Sha et al.	2021	Right thickness isthmuscingulate	-0.001									32256			BM	UK Biobank
Sha et al.	2021	Right thickness parahippocampal	0.0062									32256			BM	UK Biobank
Sha et al.	2021	Right thickness posteriorcingulate	-0.0069									32256			BM	UK Biobank
Sha et al.	2021	Right thickness precentral	0.0017									32256			BM	UK Biobank
Sha et al.	2021	Right thickness rostralanteriorcingulate	-0.0027									32256			BM	UK Biobank
Sha et al.	2021	Right thickness supramarginal	0.0056									32256			BM	UK Biobank
Sha et al.	2021	Right volume thalamus	-0.0068									32256			BM	UK Biobank
Sha et al.	2021	Right volume caudate	-0.0022									32256			BM	UK Biobank
Sha et al.	2021	Right volume putamen	-0.0003									32256			BM	UK Biobank
Sha et al.	2021	Right volume pallidum	0.0005									32256			BM	UK Biobank
Sha et al.	2021	Right volume hippocampus	-0.0034									32256			BM	UK Biobank
Sha et al.	2021	Right volume accumbens	-0.0047									32256			BM	UK Biobank
Sha et al.	2021	Multivarate brain asymmetry	0.03									32256			BM	UK Biobank
Sha et al.	2021	Regional asymmetry surface area bankssts	-0.2004									32256			BM	UK Biobank
Sha et al.	2021	Regional asymmetry surface area caudalanteriorcingulate	0.1523									32256			BM	UK Biobank
Sha et al.	2021	Regional asymmetry surface area cuneus	0.3649									32256			BM	UK Biobank
Sha et al.	2021	Regional asymmetry surface area entorhinal	-0.0513									32256			BM	UK Biobank
Sha et al.	2021	Regional asymmetry surface area fusiform	0.0577									32256			BM	UK Biobank
Sha et al.	2021	Regional asymmetry surface area inferiorparietal	-0.1864									32256			BM	UK Biobank
Sha et al.	2021	Regional asymmetry surface area inferiortemporal	-0.0456									32256			BM	UK Biobank
Sha et al.	2021	Regional asymmetry surface area insula	-0.0594									32256			BM	UK Biobank
Sha et al.	2021	Regional asymmetry surface area isthmuscingulate	-0.0207									32256			BM	UK Biobank
Sha et al.	2021	Regional asymmetry surface area lateralorbitofrontal	0.0161									32256			BM	UK Biobank
Sha et al.	2021	Regional asymmetry surface area lingual	-0.1476									32256			BM	UK Biobank
Sha et al.	2021	Regional asymmetry surface area medialorbitofrontal	0.0524									32256			BM	UK Biobank
Sha et al.	2021	Regional asymmetry surface area middletemporal	0.0064									32256			BM	UK Biobank
Sha et al.	2021	Regional asymmetry surface area paracentral	-0.364									32256			BM	UK Biobank
Sha et al.	2021	Regional asymmetry surface area parahippocampal	-0.1563									32256			BM	UK Biobank
Sha et al.	2021	Regional asymmetry surface area parsopercularis	-0.2974									32256			BM	UK Biobank
Sha et al.	2021	Regional asymmetry surface area parsorbitalis	0.1275									32256			BM	UK Biobank
Sha et al.	2021	Regional asymmetry surface area parstriangularis	0.0006									32256			BM	UK Biobank
Sha et al.	2021	Regional asymmetry surface area pericalcarine	0.0709									32256			BM	UK Biobank
Sha et al.	2021	Regional asymmetry surface area posteriorcingulate	0.2316									32256			BM	UK Biobank
Sha et al.	2021	Regional asymmetry surface area precuneus	-0.0516									32256			BM	UK Biobank
Sha et al.	2021	Regional asymmetry surface area rostralanteriorcingulate	0.1196									32256			BM	UK Biobank
Sha et al.	2021	Regional asymmetry surface area rostralmiddlefrontal	-0.0034									32256			BM	UK Biobank
Sha et al.	2021	Regional asymmetry surface area superiorfrontal	0.0862									32256			BM	UK Biobank
Sha et al.	2021	Regional asymmetry surface area superiorparietal	0.0359									32256			BM	UK Biobank
Sha et al.	2021	Regional asymmetry surface area superiortemporal	0.0769									32256			BM	UK Biobank
Sha et al.	2021	Regional asymmetry surface area supramarginal	0.0301									32256			BM	UK Biobank
Sha et al.	2021	Regional asymmetry surface area transversetemporal	0.1709									32256			BM	UK Biobank
Sha et al.	2021	Regional asymmetry cortical thickness entorhinal	0.2785									32256			BM	UK Biobank
Sha et al.	2021	Regional asymmetry cortical thickness inferiortemporal	0.2118									32256			BM	UK Biobank
Sha et al.	2021	Regional asymmetry cortical thickness isthmuscingulate	-0.0465									32256			BM	UK Biobank
Sha et al.	2021	Regional asymmetry cortical thickness parahippocampal	-0.1408									32256			BM	UK Biobank
Sha et al.	2021	Regional asymmetry cortical thickness posteriorcingulate	0.0866									32256			BM	UK Biobank
Sha et al.	2021	Regional asymmetry cortical thickness precentral	-0.0222									32256			BM	UK Biobank
Sha et al.	2021	Regional asymmetry cortical thickness rostralanteriorcingulate	0.0526									32256			BM	UK Biobank
Sha et al.	2021	Regional asymmetry cortical thickness supramarginal	0.0075									32256			BM	UK Biobank
Sha et al.	2021	Regional asymmetry subcortical volume thalamus	-0.0912									32256			BM	UK Biobank
Sha et al.	2021	Regional asymmetry subcortical volume caudate	0.2143									32256			BM	UK Biobank
Sha et al.	2021	Regional asymmetry subcortical volume putamen	0.1375									32256			BM	UK Biobank
Sha et al.	2021	Regional asymmetry subcortical volume pallidum	-0.0609									32256			BM	UK Biobank
Sha et al.	2021	Regional asymmetry subcortical volume hippocampus	0.0501									32256			BM	UK Biobank
Sha et al.	2021	Regional asymmetry subcortical volume accumbens	0.1043									32256			BM	UK Biobank

## Sheet: Table S5. Autism diagnosis
First author	Outcome categories	Sample name (if available)	Sample characteristics	polygenic score Method	PGS p threshold	Outcome measures and covariates	Covariates	Results	Significance threshold
Debost et al. (2022)	Autism diagnosis, other	iPsych	A total of 47,195 individuals with one or more of the five disorders (ADHD, N = 14,823, 26.8% female; ASD, N = 12,183, 21.8% female ; BIP, N = 1666, 60.8% female; MDD, N = 22,246, 68.3% female; SCZ, N = 4249, 54.11% female) were included in the analyses, as well as a subcohort consisting of a sample representative for the total population (so cases non-cases). A total of 22153 participants were i…	Ldpred and BOLT-LMM	Bayesian approach, no threshold needed	First diagnosis autism at age ≥ 5. Diagnoses of early childhood infection according to ICD-8 or ICD-10, including viral, bacterial, fungal, and other infections	sex, calendar period and 10 PCs	The autism polygenic score was significantly associated with autism diagnosis (HR = 1.34, 95% CI, 1.30–1.38). Autism polygenic score showed mixed associations with odds of infection in different quartiles.	Not reported
Grove et al. (2019)	Autism diagnosis	iPsych and PGC	Polygenic score analyses were carried out on combined iPsych and PGC participants of European ancestry. The sample consisted of 13076 cases (21.6% female) and 22664 controls (49.3% female). Participants were born between 1981 and 2005. iPsych participants are all Danish. PGC participants are American, Swedish and Finnish. Genetic ancestry was restricted to European.	Ricopili, Plink	5 · 10−8 , 10−6 , 10−4 , 0.001, 0.01, 0.05, 0.1, 0.2, 0.5 and 1. Pooled OR is based on p-value threshold .1	Autism diagnosis	Relevant PCs and indicator variable for genotyping waves	The autism polygenic score significantly positively associated with autism diagnosis (R2 = 0.0245, P = 5.58 × 10−140), with a pooled polygenic score-based case–control odds ratio (OR) = 1.33 (95% CI 1.30 –1.36). ORs increased with increasing polygenic scores	Not reported
Hannon et al. (2018)	Autism diagnosis, other	Minerva (Part of iPsych)	A subset of 1316 iPsych samples, including an equal number of autism cases (52% male, mean gestational age = 39.6 (1.82)) and controls (49.8% male, mean gestational age = 39.6 (1.2)). Birth years for cases and controls range from 1998 to 2002. Participants are all Danish. Genetic ancestry was not reported.	Plink	Ten different significance thresholds (pT) from 5 × 10−8 to 1	DNA methylation from neonatal dried blood samples. Autism diagnosis.	the number of non-missing genotypes contributing to the polygenic score, the first five genetic principal components, sex, experimental array number, six cell composition variables, smoking score, gestational age, and birth weight	The autism polygenic score significantly associated with two differentially methylated positions (DMPs) (cg02771117, P = 3.14 × 10−8; cg27411982, P = 8.38 × 10−8) at P < 1 × 10−7 and 49 DMPs associated at a more relaxed “discovery” P value threshold (P < 5 × 10−5). The autism polygenic score also distuiniguished autism cases from controls (R2 = 3.12%, P = 9.49E-13)
Jansen et al. (2020)	Autism diagnosis, specific psychiatric classifications	Inside-Out and NESCOG	Inside-Out: Clinical sample in the Netherlands, N = 688, age range 2-18 (mean 9.06, SD 2.66). Autism only: n = 295, 27% female. ADHD only: n = 280, 25% female. autism+ADHD sample: n = 113, 24% female. NESCOG control sample, Netherlands, n = 943, age range 17-79, 63% female. Both Inside-Out and NESCOG participants are Dutch. European ancestry was restricted to European.	PRSice	8 P-values: <0.01, <0.05, <0.1, <0.2, <0.3, <0.4, <0.5, <1. Selection of most optimal p-value threshold with highest explained variance.	DSM-IV autism and ADHD diagnosis, Parent-rated Child Behavior Checklist/6-18 (CBCL) syndrome scales	Sex and 8 PCs	The autism polygenic score was not significantly associated with ADHD, autism, or combined ADHD/autism status, p = 1.00. Associations with CBCL syndrome scales were not calculated, due to low correlations.	P value threshold was Bonferroni corrected, 0.05/72
Klei et al. (2021)	Autism diagnosis, other	SSC, PAGES, eMerge	The total sample in the polygenic score analyses was n = 6022 (3011 matched pairs). Of the cases, 305 carried 1 or more potentially damaging variants (PDV's: 166 Copy Number Variant, 78 protein truncating variant, 61 deleterious missense variant). Further descriptives of participant characteristics are not available. Participants were all American and ancestry was restricted to European.	GBLUP	Bayesian approach, no threshold needed	Autism diagnosis and potentially damaging variant (PDV) status	No covariates for primary case-control analysis and PDV carrier analyses. Additional analyses of PDV carrier status included 3 or 10 PCs	The autism polygenic score significantly positively associated with autism diagnosis (OR = 1.21, 95% CI 1.15 - 1.28), and negatively associated with potential damaging variant status in autism cases (OR = 0.79, 95% CI 0.70 - 0.89)	Not reported
Mattheisen et al. (2022)	Autism diagnosis, specific psychiatric classifications	iPsych and PGC	Samples included in ADHD and autism GWAS, no further sample description. The final combined dataset comprised 34,462 cases (with an ADHD and/or ASD diagnosis), of which 9315 with autism-only and 2304 with autism and ADHD, and 41,201 controls. iPsych samples are all Danish. PGC participants are American, Swedish, Belgian, German, Irish, Dutch, Spanish, Swiss, English, and Israeli, Canadian, Chines…	Ricopili, PLINK	P<0.5	autism and ADHD diagnosis	5 PCs, additional analyses with sex as covariate	Using a leave-one-out analysis framework, the autism polygenic score distinguished ADHD cases from controls (OR = 1.08, 95% CI = 1.06 – 1.11, p = 7.5 x 0-12), autism cases from controls (OR = 1.21, 95% CI = 1.18 – 1.24, p = 1.2 x 10-48), comorbid (ADHD+autism) cases from controls (OR = 1.22, 95% CI = 1.16 – 1.29, p = 3.5 x 10-14), comorbid cases from ADHD-only cases (OR = 1.13, 95% CI = 1.08 – 1.…	Bonferroni correction for 2 x 6 tests: p < 0.0042
Schendel et al. (2022)	Autism diagnosis	iPysch	The total sample consisted of 11339 participants with autism (21.3% female) and 20175 controls (49.4% female). All participants were Danish and born between 1981 and 2005.	BOLT-LMM	Bayesian approach, no threshold needed	Psychiatric diagnoses obtained from Psychiatric Central Research and National Patient Registers, based on the International Classification of Diseases (ICD-8 and ICD-10)	Genotype waves, 2 PCs, sex and age	The adjusted autism polygenic score z-score was higher in cases than controls (difference in means - 0.24 (95% CI -0.26 - -0.21), R2 on liability scale 0.12, Nagelkerke's R2 0.18). ORs of being diagnosed with autism increase with increasing polygenic score deciles, achieving 2.4-fold (OR = 2.35, 95% CI 2.11 - 2.63) increase in likelihood of being diagnosed with autism in 10th decile. This OR only…	Not reported.
Trost et al. (2022)	Autism diagnosis	MSSNG, Simon Simplex Collection (SSC), 1000 Genomes (1000G)	20517 MSSNG and SSC participants were considered cases and 2504 1000G participants were controls. Male:female ratio of the MSSNG sample is 4:1. MSSNG and SSC participants are all American. 1000G participants are recruited from 26 different countries all over the world. Genetic ancestry was restricted to European.	Plink	≤ 0.1	Autism diagnosis	Sex	A higher autism polygenic score was weakly associated with autism susceptibility (OR = 1.03, p = 2.5 x 10-3, Nagelkerke’s R2 = 0.0039)	Not needed
Zhang et al. (2022)	Autism diagnosis, specific psychiatric classifications, physical wellbeing	The Anorexia Nervosa Genetics Initiative (ANGI)	The sample consisted of 3189 individuals diagnosed with an eating disorder, 134 of whom were also diagnosed with autism. Of the individuals without autism, 1.9% was male and mean birth year was 1988.77 (5.54). Of the individuals with autism, 5.2% was male and mean birth year was 1989.04. All participants were Swedish. Genetic ancestry is not reported.	Plink	First principal components for polygenic scores built from 10 thresholds (p‐values: 5 x 10−8, 1 x 10−6, 1 x 10−4, 0.001, 0.01, 0.05, 0.1, 0.2, 0.5, 1)	Eating disorder severity and persistence, eating disorder treatment, suicidal behaviour and self-harm. Autism diagnostic status.	Sex and birth year in 3 year intervals, 10 PCs	The autism polygenic score was not statistically significantly associated with any ED severity, persistence, and treatment outcomes nor suicidal behaviour and self-harm (OR range: 0.79–1.02, β range: −0.34–0.03, IRR range: 0.82–1.06). The autism polygenic score was also not associated with autism diagnostic status (R2 = 0.0182)	FDR

## Sheet: Table S6. Autistic traits
First author	Outcome categorie(s)	Sample name (if available)	Sample characteristics	PGS Method	PGS p threshold	Outcome measures and covariates	Covariates	Results	Significance threshold
Askeland et al. (2020)	Autistic traits, specific psychiatric classifications, early neurodevelopment	MoBa	The total sample varied per measure and age, ranging from 6915 boys and 6640 girls at its highest to 1603 boys and 1508 girls at its lowest. Overall, the sample contained about 50% girls. Participants were assessed at 6 and 18 months, 3 years, 5 years and 8 years. The participants were all Norwegian and genetic ancestry was restricted to European.	PRSice	First principal component for PGSs built from 10 thresholds (<5e−8, <1e−6, <1e−4, <0.001, <0.01, <0.05, <0.1., <0.2, <0.5. and 1)	Mother-reported questionnaire data at ages 6 and 18 months and 3,5, and 8 years: Social communication difficulties, repetitive behavior, inattention and hyperactivity, language difficulties and motor difficulties	Genotyping batch and 10 PCs. Sex differences assessed by adding sex as a grouping variable	In association analyses of the autism polygenic score and repetitive behaviour, social communication, language difficulties, motor difficulties, hyperactivity and inattention at several ages in childhood, positive associations were only reported for language difficulties at 18 months (β = 0.032, CI = 0.012–0.052), motor difficulties at 3 years (β = 0.034, CI = 0.012–0.057), hyperactivity at 8 yea…	Bonferroni-corrected for number of effective tests: 0.05/16
Li et al. (2020)	Autistic traits, Other	KONTAKT	188 participants were included in polygenic score analyses. 99 (26 female, 56 adolescent and 43 children) participants belonged to the active social skills group training group and 89 (26 female, 60 adolescent and 29 children) received standard care 169 participants had outcome data at post-intervention, and 152 participants at follow-up. 99 (26 female) participants belonged to the active social …	PRSice	Five Pts (<0.01, <0.05, <0.1, <0.5, and <1)	Social responsiveness scale at baseline. Intervention outcome after social skills group training, measured by parent-reported SRS, carrier status of clnically significant CNVs	Polygenic score interaction effect, age group, sex, 4 PCs	No correlation between the autism polygenic score and baseline SRS (r = -0.074) or carrier status of clinically significant CNVs was observed. a higher autism polygenic score was associated with inferior outcome after social skills group training at follow up (β = 6.47, P = 0.019)	Multiple testing correction applied, unclear which type
Nayar et al. (2021)	Autistic traits	Simons Simplex Collection	The sample included a maximum of 2618 mothers, 2614 fathers, and 2621 children with autism. The child sample included 348 female and 2273 male subjects. Children were between 4 and 18 years old. Participants were American. Genetic ancestry was not reported.	PRScs-auto	No threshold, Bayesian approach	Parental Broad Autism Phenotype Questionnaire scores, proband ADOS, ADI-R, SRS and RBS-R scores	age, PCs	In all association analyses of autism polygenic score with BAPQ, ADI total scales and subscales, SRS, and RBS-R total in mothers, fathers and probands, only positive associations between mother's polygenic score and mothers BAPQ total and pragmatic scores were reported (in a figure, effect sizes not available). No other significant results were reported.	FDR correction
Reed et al. (2021)	Autistic traits, emotion recognition	ALSPAC	ALSPAC includes a total of 14901 participants, of which about 50% is female. Detailed information about the participants that were included in this study specifically was not reported. All participants were British. Genetic ancestry was restricted to European.	Plink	Thirteen different polygenic scores based on p-values 0.5, 0.4, 0.3, 0.2, 0.1, 0.05, 0.01, 1x10-3, 1x10-4, 1x10-5, 1x10-6, 1x10-7, 5x10-8	Emotion recognition at age 8 assessed using Diagnostic Analysis of Non-Verbal Accuracy (DANVA) and at age 24 using the Emotion Recognition task (ERT). Social autistic traits were assessed using the Social and Communication Disorders Checklist (SCDC)	child’s sex and the first 10 PCs	The autism polygenic score was significantly positively associated with social autistic traits at age 8 (SCDC; (b = 0.05; 95% CI: 0.01 to 0.08; p = .01), but not with emotion recognition at age 8 (DANVA) and age 24 (ERT). After correction for multiple testing no results remained significant	0.004 (0.05/13)
Riglin et al. (2021)	Autistic traits, specific psychiatric classifications	ALSPAC	ALSPAC includes a total of 14901 participants, of which about 50% is female. Polygenic scores were derived for 9912 children. Detailed information about the participants that were included in this study specifically was not reported. All participants were British. Genetic ancestry was restricted to European.	PRSice	P < 0.05	ADHD and autism symptoms. Parent-rated at 11/12 and 25 years of age (ADHD: SDQ, autism: SCDC). Self-rated at 25 years of age (ADHD: SDQ, autism: AQ)	Not reported	The autism polygenic score does not significantly associate with parent- and self-reported ADHD and autism symptoms (>=0.01)	Not reported
Serdarevic et al. (2020)	Autistic traits, early neurodevelopment	Generation R	Polygenic score associations with neuromotor development were performed on 1174 infants between 9 and 20 weeks old. Mean age was 12.6 weeks (SD = 20). 48.7% were girls. Mothers were on average 31.3 years old. All participants were Dutch. Genetic ancestry was restricted to European.	PRSice	Six different p-value thresholds (pTs) with pT , 0.001, pT , 0.01, pT , 0.05, pT , 0.10, pT , 0.50, and pT , 1	Infant neuromotor scores (modified version of the Touwen’s Neurodevelopmental Examination), autistic traits (SRS)	Child’s sex, maternal age and maternal education level	Children with higher autism polygenic score had higher autistic trait scores at 6 years of age (pT , .50, b = 0.08, 95% CI = 0.03, .13, p = 0.01). A higher autism polygenic score was positively associated with less optimal overall neuromotor development during infancy (e.g., with GWAS pT , 1, b = 0.048, 95% confidence interval [CI] = 0.007, 0.090, p = 0.02) There was a relationship between autism…	Bonferroni correction: p = 0.05/10 = 0.005)
Takahashi et al. (2020)	Autistic traits, early neurodevelopment	Hamamatsu Birth Cohort for Mothers and Children (HBC Study)	This study included 876 participants born between December 2007 and June 2011. Polygenic score analyses were performed on 726 participants (51.4% boys). All participants were born in Japan and most (99.1%) were of Japanese descent.	PRSice	Different p-values ranging from 5 × 10−8 to greater than 0.99, of which best fit was selected	Neurodevelopmental progress at 18 months (Mullen Scales of Early Learning (MSEL)), autistic traits at age 6 (Autism Diagnostic Observation Schedule (ADOS-2) total scores, social affect and restricted repetitive behavior	4 PCs	The autism polygenic score was associated with autistic traits measured by total scores on the ADOS-2 (R2 = 0.024; β, 0.71; SE, 0.25; corrected P = 0.03) and social affect (R2 = 0.027; β, 0.63; SE, 0.22; corrected P = 0.03) but not restricted repetitive behavior (R2 = 0.023; β, 0.19; SE, 0.07; corrected P = 0.06). The association of autism polygenic score with infant neurodevelopment was most sig…	Bonferroni correction for 8 independent tests
Taylor et al. (2019)	Autistic traits	Child and Adolescent Twin Study in Sweden (CATSS)	Participants were 9, 12, 15 or 18 years old depending on the outcome measure. Polygenic score analyses included 13412 children (50.2% females). Participants were Swedish. Genetic ancestry was restricted to European.	Plink	P < 0.50	Autistic traits (A-TAC)	Principal components, sex, and age	The autism polygenic score significantly associated with autistic traits in full sample (B = 0.043 SE (0.014), p = 5.4^10x-3a, R2 = 9.5 x 10^-4) , and in a sample where people diagnosed with autism were excluded (B = 0.036 SE (0.013), p = 6.7^10x-3a, R2 = 8.2 x 10^-4). The autism polygenic score was also associated with specific autistic traits in the full sample (social; b = 0.011, p = 0.042, la…	FDR correction
Thomas et al. (2022)	Autistic traits, general psychopathology	SPARK (cases) + ABCD (controls)	For the SPARK cohort, 6064 participants were included, 1177 of whom were female, mean age 5 (SD =2.7). For the ABCD cohort, 5285 participants were included, of whom 2459 were female. Mean age was 9.9 (SD = 0.6) Participants were American. Genetic ancestry was restricted to European.	LDpred	No threshold, bayesian approach	SPARK: Clinical autism scales (Developmental Coordination Disorder Questionnaire: DCDQ, Restricted and Repetitive Behavior Scale-Revised (RBS-R), Social Communication Questionnaire (SCQ)), secondary phenotypes (CBCL syndrome scales). ABCD: CBCL syndrome scales	Phenotypes residualized for age, sex	The autism polygenic score only had a slight positive association with DCDQ movement β = 0.03 and a slight negative association with RBS-R compulsive β = −0.03, neither of which was significant after FDR. No other associations were reported	FDR
Torske et al. (2020)	Autistic traits, Cognition and executive function	BUPGEN	The sample consisted of 176 children, adolescents, and young adults who were referred to a specialized hospital unit for NDs for evaluation of autism (76.1% boys, mean age = 11.7, SD = 3.7. Participants were Norwegian. Genetic ancestry was restricted to European.	Plink	0.1	Social function (SRS), executive function (Behavior rating inventory of executive function (BRIEFF)), including subscales (Behavior Regulation Index, Metacognition Index, Global Executive Composite), parental educational level	Age, sex, SRS scores, full-scale IQ, and PCs	The autism polygenic score differentiated between the typically developing children (TDC) and the clinical group (autism and subthreshold autism group, n = 176; t(203) = 2.61, 95% CI [1.2 × 10−5 , 8.7 × 10−5 ], P = 0.010. The polygenic score for autism also differentiated between the TDC and both the subthreshold autism group; t(83) = −2.07, 95% CI [−8.6 × 10−5 , −1.7 × 10−6 ], P = 0.042 and the …	No correction
Yap et al. (2021)	Autistic traits, cognition and executive function, other	Australian Autism Biobank	2,477 participants that fell into four groups: 1) child participants (aged 2–17 years) diagnosed with autism or queried for the condition, with some multiply-affected families; 2) parents of children with autism; 3) siblings of diagnosed children who did not themselves meet autism criteria; and 4) unrelated children without an autism diagnosis and with no known first-degree relatives with an auti…	SBayesR	Bayesian approach, no threshold needed	Autism group: parent- or caregiver-reported ADOS-2, ADOS-G, Developmental, Dimensional and Diagnostic Interview, Vineland Adaptive Behavior Scale, Short Sensory Profile-2 (SSP-2). Parent: Communication Checklist-Adult. Siblings/unrelated: Social Responsiveness Scale. Cognitive function in all groups: Mullen Scales of Early Learning (MSEL) or Wechsler Intelligence Scale for Children 4th edition (W…	age, sex and 20 PCs	The autism polygenic score was not associated with autism diagnosis or autism-related phenotypes. A nominal association with MSEL non-verbal development (r=-0.11, p=7.4e−3 in the autism group alone) and a marginal association with parental WASI matrix reasoning (r=0.07, p=5.5e−2) is reported.	Bonferroni: p≤0.05/50

## Sheet: Table S7. Spec. Psych. Class.
First author	Outcome categorie(s)	Sample name (if available)	Sample characteristics	PGS Method	PGS p threshold	Outcome measures and covariates	Covariates	Results	Significance threshold
Askeland et al. (2020)	Autistic traits, specific psychiatric classifications, early neurodevelopment	MoBa	The total sample varied per measure and age, ranging from 6915 boys and 6640 girls at its highest to 1603 boys and 1508 girls at its lowest. Overall, the sample contained about 50% girls. Participants were assessed at 6 and 18 months, 3 years, 5 years and 8 years. The participants were all Norwegian and genetic ancestry was restricted to European.	PRSice	First principal component for polygenic scores built from 10 thresholds (<5e−8, <1e−6, <1e−4, <0.001, <0.01, <0.05, <0.1., <0.2, <0.5. and 1)	Mother-reported questionnaire data at ages 6 and 18 months and 3,5, and 8 years: Social communication difficulties, repetitive behavior, inattention and hyperactivity, language difficulties and motor difficulties	Genotyping batch and 10 PCs. Sex differences assessed by adding sex as a grouping variable	In association analyses of autism polygenic score and repetitive behaviour, social communication, language difficulties, motor difficulties, hyperactivity and inattention at several ages in childhood, positive associations were only reported for language difficulties at 18 months (β = 0.032, CI = 0.012–0.052), motor difficulties at 3 years (β = 0.034, CI = 0.012–0.057), hyperactivity at 8 years (…	Bonferroni-corrected for number of effective tests: 0.05/16
Chang et al. (2020)	Cognition and executive function	ADHD patients from the Child and Adolescent Psychiatric Outpatient Department of the Peking University Sixth Hospital	The number of participants differed between outcome variables, with a maximum of 1145 for working memory and a minimum of 913 for cognitive flexibility. Of these, 83.2% were boys. Participants were aged between 6 and 17 years (mean = 10.1, SD = 2.6). Participants were Chinese.	PRSice	Polygenic scores calculated for P-value thresholds between 0 to 0.5, increasing by 0.00005. Most significant association reported	Inhibitory control (Stroop test), cognitive flexibility (trail-making test), working memory (digit span test), ADHD symptoms (Clinical Diagnostic Interview Scale). Total executive function based on principle component of all tests.	Sex, IQ and 2 PCs	Autism polygenic score was not significantly associated with an overall executive function measure (p = 5.805E-02, adjusted p = 0.4432) nor individual executive function components (p ≤ 1.461E-03, adjusted p ≤ 0.0616). Autism polygenic score was significantly associated with ADHD symptoms (P-value = 2.549E−03, adjust P = 0.038, r 2 = 0.765%, beta = 0.2618 (se = 0.0866))	P-value for the linear regression was adjusted by using 10,000 label-swapping. Adjusted P < 0.05 was considered as significant
Havdahl et al. (2022)	Specific psychiatric classifications, physical wellbeing, other	MoBa	The total sample included up to 14 539 mothers (mean age = 30.00, SD = 4.45) and 14 897 fathers (mean age = 32.46, SD = 5.13) depending on the outcome measure. Participants were Norwegian. Genetic ancestry was restricted to European.	PRSice	P < 0.05	Pregnancy-related factors related to maternal lifestyle and health behaviors, metabolism, immune system, other physical health conditions, and (indications for) medication use.	Genotyping batch, 10 PCs	Maternal autism polygenic score was associated with higher odds of experiencing lifetime depression (OR 1.12 (1.08 to 1.16), p= 9.70 × 10−9) and depression/anxiety symptoms (OR 1.13 (1.06 to 1.19), p = 3.62 × 10−5) in mothers. Weak evidence for association with migraine (OR 1.10 (1.02 to 1.18), p = 0.009) and urinary tract infection (OR 1.08 (1.02 to 1.14), p = 0.005) during pregnancy. No signifi…	P < 0.002
Hjortoj et al. (2019)	Specific psychiatric classifications	iPsych	The sample consisted of 88637 individuals, of whom 28711 were non-psychiatric controls (50.9% male), 3533 had schizophrenia (55.9% males), and 56393 had another psychiatric disorder (53.0% male). Participants were born between 1981 and 2001 and were Danish. Genetic ancestry was not reported.	Not reported	0.05	Clinical diagnosis of cannabis use disorder	4 PCs, sex, birth year, and calendar year	Autism polygenic score was not associated with cannabis use disorder in patients with schizophrenia and controls, and a negative association was observed in patients with other psychiatric disorders	Not reported
Jansen et al. (2020)	Autism diagnosis, specific psychiatric classifications	Inside-Out and NESCOG	Inside-Out: Clinical sample in the Netherlands, N = 688, age range 2-18 (mean 9.06, SD 2.66). Autism only: n = 295, 27% female. ADHD only: n = 280, 25% female. autism+ADHD sample: n = 113, 24% female. NESCOG control sample, Netherlands, n = 943, age range 17-79, 63% female. Both Inside-Out and NESCOG participants are Dutch. European ancestry was restricted to European.	PRSice	8 P-values: <0.01, <0.05, <0.1, <0.2, <0.3, <0.4, <0.5, <1. Selection of most optimal p-value threshold with highest explained variance.	DSM-IV autism and ADHD diagnosis, Parent-rated Child Behavior Checklist/6-18 (CBCL) syndrome scales	Sex and 8 PCs	The autism polygenic score was not significantly associated with ADHD, autism, or combined ADHD/autism status, p = 1.00. Associations with CBCL syndrome scales were not calculated, due to low correlations.	P value threshold was Bonferroni corrected, 0.05/72
Jansen et al. (2021)	Specific psychiatric classifications	Inside-out	Inside-Out: Clinical sample in the Netherlands, N = 688, age range 2-18 (mean 9.06, SD 2.66). Autism only: n = 295, 27% female. ADHD only: n = 280, 25% female. autism+ADHD sample: n = 113, 24% female. NESCOG control sample, Netherlands, n = 943, age range 17-79, 63% female. Both Inside-Out and NESCOG participants are Dutch. European ancestry was restricted to European.	PRSice	p < 1	Case-control status for any DSM classification	8 PCs to account for population stratification, chip (GSA or Psych Chip, to correct for array effects), and sex as covariates	The autism polygenic score was not significantly associated with case/control status for any psychiatric classification (OR = 0.97 (95% CI 0.89 - 1.05), R^2 = 0.03, p = 0.430)	Bonferroni correction
Joo et al. (2022)	Specific psychiatric classifications	ABCD	A total of 6592 children were included in the analyses (of which 5374 European ancestry), mean ag= 9.9 (SD = 0.6) years, 52.8% girls. Participants were American. Genetic ancestry was African, admixed American, East Asian, European, and other.	PRSice	No threshold	Suicidal ideation (passive and active: Kiddie Schedule for Affective Disorders and Schizophrenia (KSADS-Comp))	Sex, sample collection site, family income, maternal educational attainment, and self-reported race and ethnicity, 10 PCs	The autism polygenic score was not associated with suicidal phenotypes in a multiethnic cohort. In a European-only cohort, it was associated with active suicidal ideation (OR, 1.18; 95% CI, 1.06-1.31; P = 0.002, but no other phenotypes related to suicidal ideation	FDR
Jorgenson et al. (2021)	Specific psychiatric classifications	iPsych	The sample consisted of 3882 (72% males) individuals diagnosed with nocturnal enuresis (median age = 19.96, IQR = 16.71–22.87) and 31073 controls (median age = 20.38 years, IQR = 17.13–23.21). Of the cases, 73.83% had a psychiatric diagnosis for ADHD, autism or AFD. Participants were Danish. Genetic ancestry was restricted to European.	Not reported	PT<5×10-8, PT <1×10-6, PT <1×10-4, PT <1×10-3, PT <0.01, PT <0.05, PT <0.1, PT <0.2, PT <0.5, and PT <1. Most optimal threshold selected	Diagnosis of nocturnal enuresis	sex ratios and the percentages of individuals with ADHD, autism spectrum disorder (autism), and affective disorders	The autism polygenic score was not significantly associated with nocturnal enuresis without comorbid autism diagnosis (OR = 1.03, 95% CI 0.99 – 1.07, p = 0.13)	Not reported
Koomar et al. (2021)	Specific psychiatric classifications	SPARK	The sample consisted of 5157 probands (81% male, mean age = 11.1 (SD = 5.87)) and 4985 parents (16% male, mean age = 41.63 (SD = 8.24)). Participants were American. Genetic ancestry was restricted to European for polygenic score analyses.	PRSice	0.0005, 0.05, and 0.5	ARFID score (Nine-Item Avoidant/Restrictive Food Intake Disorder (ARFID) Screen (NIAS))	10 PCs, phenotypes scaled by sex	The autism polygenic score was nominally positively association with total ARFID score (ρ = 0.058, FDR p = 0.094). No association with appetite factor, fear factor and picky factor.	FDR
Legge et al. (2019)	Specific psychiatric classifications	UK Biobank	The sample consisted of 7803 individuals (60% female, mean age = 62.7 (SD = 7.7) that reported at least 1 psychotic experience and 147461 individuals who reported no psychotic experiences (56% female, mean age 64.1 (SD = 7.6). After quality control the sample consisted of 6123 cases and 121 843 controls. Participants were British. Genetic ancestry was restricted to European.	PRSice	P ≤ 0.05	Psychotic experiences assessed using Mental Health Questionnaire (MHQ)	5 PCs and genotyping array	Weak association between the autism polygenic score and any psychotic experience (OR, 1.07; 95% CI, 1.04-1.10;R2 = 0.001; P = 1.34 × 10−5). These associations were stronger for distressing psychotic experiences. In addition, several associations with different types of psychotic experiences reported	Not reported
Legge et al. (2021)	Specific psychiatric classifications	Cardiff	1220 individuals with schizophrenia from 3 sample collections: CardiffCOGS (n = 697),20 Cardiff F-series (n = 383),21 and Cardiff Affected-Sib (n = 140). Of these, 67% was male. Participants were British. Genetic ancestry was restricted to European.	PRSice	Primary analyses: P ≤ .05, sensitivity analyses: : 5 × 10−8,1× 10−7, 1 × 10−6, 1 × 10−5, 1 × 10−4, 0.001, 0.05, 0.1, 0.2, 0.5, and 1.0	Dimensions from factor model retrieved through confirmatory factor analysis (CFA) framework. Factor model based on Scale for the Assessment of Positive Symptoms and the Scale for the Assessment of Negative Symptoms, cognition (MATRICS Consensus Cognitive Battery domain and composite scores) and IQ (National Adult Reading Test)	Sex, age at interview, 5 PCs	The autism polygenic score was not associated with factors in a 5-factor model nor a 3-factor model (p ≥0 .02)	Bonferroni correction
Leppert et al. (2019)	Specific psychiatric classifications, Physical wellbeing	ALSPAC	The sample consisted of mothers (100% female, mean age = 28.5, SD = 4.8). Sample size differed per outcome measures, with a maximum of 7486 and a minimum of 2535 depending on the outcome measure. Participants were British. Genetic ancestry was restricted to European.	PRSice	P < 0.05	Prenatal factors of maternal lifestyle, maternal use of nutritional supplements and medications in pregnancy, maternal illnesses and conditions, biomarkers of nutritional status and toxin exposure in pregnancy, perinatal factors and conditions	10 PCs, analyses of child polygenic score included 10 PCs and child’s sex	The maternal autism polygenic score was positively associated with severe depression (p = .01) and stressful life events score in the first (p = 3 x 10^-4) and third (p = 0.004) trimester of pregnancy, but no other maternal illnesses or conditions, lifestyle-related prenatal exposures (p ≥ 0.09), blood biomarkers (p ≥ 0.24), and perinatal exposures and conditions (p ≥ 0.28). The child's autism po…	Correction based on number of PCs that explained 80% of covariance: P < 0.0024 (0.05/21)
Mattheisen et al. (2022)	Autism diagnosis, specific psychiatric classifications	iPsych	Samples included in ADHD and autism GWAS, no further sample description. The final combined dataset comprised 34,462 cases (with an ADHD and/or ASD diagnosis), of which 9315 with autism-only and 2304 with autism and ADHD, and 41,201 controls. iPsych samples are all Danish. PGC participants are American, Swedish, Belgian, German, Irish, Dutch, Spanish, Swiss, English, and Israeli, Canadian, Chines…	Ricopili, PLINK	Leave-one out polygenic score analyses: P<0.5	autism and ADHD diagnosis	5 PCs, additional analyses with sex as covariate	Using a leave-one-out analysis framework, the autism polygenic score distinguished ADHD cases from controls (OR = 1.08, 95% CI = 1.06 – 1.11, p = 7.5 x 0-12), autism cases from controls (OR = 1.21, 95% CI = 1.18 – 1.24, p = 1.2 x 10-48), comorbid (ADHD+autism) cases from controls (OR = 1.22, 95% CI = 1.16 – 1.29, p = 3.5 x 10-14), comorbid cases from ADHD-only cases (OR = 1.13, 95% CI = 1.08 – 1.…	Bonferroni correction for 2 x 6 tests: p <0 .0042
Niarchou et al. (2022)	Physical wellbeing	MSSGN and BioVU	a total of 349 individuals with autism from the BioVU sample and 1049 individuals of the MSSNG sample. There were N = 253 individuals (81% males, mean age = 17.2(SD = 5.0), age range= 5–38 years) with insomnia in the MSSNG dataset and N = 796 controls (79% males, mean age = 17.3 (SD = 6.9), age range= 5–71 years) while there were N = 228 individuals with insomnia in BioVU (79% males, mean age= 20…	PRS-CS	No threshold, Bayesian approach	Clinical diagnosis of insomnia	sex, age at the time of chart review, and 10 PCs	No significant association was found between the autism polygenic score and insomnia in MSSNG (SMD -0.03, 95% CI -0.17 – 0.11) nor BioVU (SMD = 0.12, 95% CI -0.10 - 0.34). The pooled association was also not significant (random effects model, SMD=0.02, p = 0.79)	Not reported
Ohi et al. (2020)	Specific psychiatric classifications, other	NA	Total sample of 131 patients with schizophrenia (50 males/81 females, mean age = 42.9, SD = 13.1 years), 57 of their unaffected first-degree relatives (41 parents/12 siblings/4 offspring, 18 males/39 females, mean age = 59.7, SD =13.6 years), and 147 HCs (98 males/49 females, mean age = 37.2, SD =14.1 years). all participants were of Japanese descent.	Not reported	PT ≤0.01, PT ≤0.05, PT ≤0.1, PT ≤0.2, PT ≤0.5, and PT ≤1	Diagnostic status of schizophrenia, divided into three statuses: diagnosed with schizophrenia, first-degree relatives of person with schizophrenia, or healthy control	Not reported	Lower age at onset of schizophrenia was significantly associated with higher autism polygenic score (PT ≤ 0.05: beta = −0.20, P = 7.13 × 10–3). The autism polygenic scores were marginally lower in Japanese first-degree relatives compared with healthy controls ( maximum at PT ≤ 0.01: Nagelkerke’s R2 = 0.045, P = 0.013) and patients with schizophrenia patients (maximum at PT ≤ 0.2: Nagelkerke’s R2 …	Bonferroni correction: (α=.05/5)
Ohi et al. (2021)	Physical wellbeing	ABCD	The target dataset consisted of data from 9683 children aged 9–10 years with a mean age of 9.9 years, 52.3% of whom were males. Participants were American. 50.5% were participants of European ancestry (n = 4920)	PRSice-2	PT ≤ 0.01, PT ≤ 0.05, PT ≤ 0.1, PT ≤ 0.5, and PT ≤ 1	Sleep disturbance disturbance in children (total, disorders of arousal or nightmares, disorders of initiating and maintaining sleep, disorders of excessive somnolence, sleep breathing disorders, sleep hyperhidrosis, sleep-wake transition disorders; The Sleep Disturbance Scale for Children (SDSC))	Not reported	The autism polygenic score was not associated with overall sleep disturbance in European and trans-ancestry children (p > 0.05). Autism polygenic score was weakly positively associated with disorders of initiating and maintaining sleep (maximum at PT ≤ 0.1: R2 = 0.0013, p = 0.012), but not disorders of arousal or nightmares, excessive somnolence, sleep breathing disorders, sleep hyperhidrosis, or…	Bonferroni
Qin et al. (2020)	Specific psychiatric classifications, brain measures, Emotion recognition		Total sample of 345 participants. Patients with schizophrenia (n = 121) mean age at scan = 24.24 SD = 9.03), 36 male. Healthy controls (n = 224) mean age at scan = 34.71 (SD = 12.69), 83 male. Of these, 116 with schizophrenia and 212 controls were taken into analyses. Participants were Chinese.	PRSice	103 PT (ranging from 0 to 0.5 with increments of 0.005, plus 10−5 , 10−4 , and 10−3	MRI. Facial emotion recognition (Chinese Facial Affective Picture System). Schizophrenia diagnosis	Age, sex, education, disease status, and the first four components	Positive correlation between the autism polygenic score and amplitude of low frequency fluctuation (ALFF) in left amygdala in the total sample of schizophrenia cases and controls (r = 0.2122, Puncorrected = 0.0002483, Pcorrected = 0.022). Negative correlation of the autism polygenic score with negative emotion recognition (r = −0.2288, Puncorrected = 0.000149, Pcorrected = 0.0006). No association…	Bonferroni
Riglin et al. (2021)	Autistic traits, specific psychiatric classifications	ALSPAC	ALSPAC includes a total of 14901 participants, of which about 50% is female. Polygenic scores were derived for 9912 children. Detailed information about the participants that were included in this study specifically was not reported. All participants were British. Genetic ancestry was restricted to European.	PRSice	P < 0.05	ADHD and autism symptoms. Parent-rated at 11/12 and 25 years of age (ADHD: SDQ, autism: SCDC). Self-rated at 25 years of age (ADHD: SDQ, autism: AQ)	Not reported	The autism polygenic score does not significantly associate with parent- and self-reported ADHD and autism symptoms (>=0.01)	Not reported
Russell et al. (2021)	Specific psychiatric classifications	ALSPAC	ALSPAC includes a total of 14901 participants, of which about 50% is female. The sample for the polygenic score analyses consisted of 4959. Participants received questionnaires at ages 16, 21 and 24. All participants were British. Genetic ancestry was restricted to European.	Plink	5 × 10− 8 , 1 × 10− 7 , 1 × 10− 6 , 1 × 10− 5 , 1× 10− 4 , 0.001, 0.01, 0.05, 0.1, 0.2, 0.3, 0.4, 0.5. Most optimal threshold selected	Non suicidal self harm and suicide attempt	Not reported	The autism polygenic score was significantly associated with non-suicidal self-harm (RR = 1.09, 95% CI 1.01 – 1.18) but not suicide attempt (RR = 0.98, 95% CI 0.98 – 1.20)	Not reported
Warrier & Baron-Cohen. (2021)	Specific psychiatric classifications, other	UK Biobank	Sample size differed per outcome measure with a minimum of 105,222 and a maximum of 105,638 participants; 44% males. Participants were born between 1936–1970 Participants were British. Genetic ancestry was restricted to European.	PRSice	Seven P-value thresholds (P = 1, 0.75, 0.5, 0.25, 0.1, 0.01, and 0.001)	Childhood trauma (childhood trauma screener), self-harm and suicidal behaviour ideation (4 UKB items)	20 PCs, year of birth, sex, and genotyping batch	The autism polygenic score at all seven P-value thresholds were significantly associated with childhood trauma score (strongest association: R2 = 0.096%, P < 2 × 10−16). The autism polygenic score was also significantly associated with 4 out of 5 individual childhood trauma items (strongest association: R2 = 0.092%, P < 2 × 10−16). The autism polygenic score were also significantly and positively…	Bonferroni
Zhang et al. (2022)	Autism diagnosis, specific psychiatric classifications, physical wellbeing	The Anorexia Nervosa Genetics Initiative (ANGI	The sample consisted of 3189 individuals diagnosed with an eating disorder, 134 of whom were also diagnosed with autism. Of the individuals without autism, 1.9% was male and mean birth year was 1988.77 (5.54). Of the individuals with autism, 5.2% was male and mean birth year was 1989.04. All participants were Swedish. Genetic ancestry is not reported.	Plink	First principal components for polygenic scores built from 10 thresholds (p‐values: 5 x 10−8, 1 x 10−6, 1 x 10−4, 0.001, 0.01, 0.05, 0.1, 0.2, 0.5, 1)	Eating disorder severity and persistence, eating disorder treatment, suicidal behaviour and self-harm, autism diagnostic status	Sex and birth year in 3 year intervals, 10 PCs	The autism polygenic score was not statistically significantly associated with any ED severity, persistence, and treatment outcomes (including minimum adult BMI and minimum BMI during anorexia treatment) nor suicidal behaviour and self-harm (OR range: 0.79–1.02, β range: −0.34–0.03, IRR range: 0.82–1.06). The autism polygenic score was also not associated with autism diagnostic status (R2 = 0.018…	FDR

## Sheet: Table S8. Gen. psychopathology
First author	Outcome categorie(s)	Sample name (if available)	Sample characteristics	PGS Method	PGS p threshold	Outcome measures and covariates	Covariates	Results	Significance threshold
Gui et al. (Y.) (2022)	Brain measures, general psychopathology, cognition and executive function	ABCD and UKB	The ABCD sample consisted of 4722 (2198 female, mean age = 9.91, SD = 0.62). The UKB sample for intelligence scores consisted of 147175 participants (78561 female, mean age = 57.9, SD =8.23) and 21523 (11180 female, mean age = 63.84, SD =7.47). ABCD participants are American and UKB participants are British. Genetic ancestry was restricted to European.	Plink	No threshold, Bayesian approach	Cognitive measures: ABCD: NIH toolbox (consisting of 7 tasks and 3 composite scores). UKB: fluid intelligence scores. Behaviour:ABCD: CBCL subscales. Brain imaging: ABCD: morphometric measures (cortical thickness, sulcal depth, are and subcortical volume), diffusion tensor imaging (DTI) and resting-state fMRI	Age, sex, 10 PCs	Cognitive measures: The autism polygenic score was not associated with cognitive measures in ABCD (p ≥ 0.804). The autism polygenic score was significantly positively associated with fluid intelligence in UKB (R2 = 8,66E-04, p = 5,47E-06), and females showed significantly stronger associations than males (p < 2.20 × 10−16, r = 0.87). Behaviour: The autism polygenic score was significantly positiv…	FDR
Loughnan et al. (2022)	General psychopathology, cognition and executive function	ABCD	Main analyses were performed on a sample of 5,204 children of European ancestry (mean age in months = 119.18 (7.48), 52.7% male). Supplementary analyses were performed on n = 3,964 of non-European ancestry (mean age in months = 118.86 (7.46), 51.6% male) and on the full sample n = 9168 (mean age in months = 119.04 (7.47), 52.2% male). Participants were American.	PRSice	no p-value threshold + comparison to p-value thresholds 0.01, 0.05, 0.1, 0.2, 0.3, 0.4, 0.5	Diagnostic assessment: Kiddie schedule for affective disorders and schizophrenia (KSADS). Dimensional assessments: CBCL, general behaviour inventory, prosocial behavior survey, prodromal questionnaire brief (PQ-B), UPPS-P for children short scale, behavioural inhibition and behavioural activation (BISBAS scale), NIH toolbox cognition battery	age, sex, top 10 genetic principal components, household income, highest parental education, and data collection site	In univariate analyses, autism polygenic score associated with youth-reported KSADS depression symptoms (ΔR2=0.0024, p-adj = 3.9 × 10−3), suicidality symptoms (ΔR2=0.0013, p-adj = 4.0 × 10−2), and ADHD symptoms (ΔR2=0.0014, p-adj = 3.7 × 10−2), as well as CBCL inattention (ΔR2=0.0016, p-adj = 1.0 × 10−2), crystallized composite score from the NIH Toolbox® (ΔR2=0.0014, p-adj = 3.6 × 10−2). No asso…	FDR
Pat et al. (2022)	General psychopathology	ABCD	The sample for the primary analysis included 4,814 children (2,263 girls; mean age = 9.94, SD =0.61 years) of European ancestry. Supplementary analyses were performed on 1,460 children of African ancestry (726 girls; mean age = 9.94, SD =0.60 years). Participants were American.	Plink	Main analysis: p < 0.05, supplementary analyses: other thresholds from p < 0.5 to 0.0001	P factor and 5 specific dimensions constructed from CBCL by confirmatory factor analysis	4 PCs and sex	The autism polygenic score was not associated with the p factor in children of European descent (r = 0.018) nor African ancestry (r = -0.011)	FDR
Riglin et al. (2020)	General psychopathology	ALSPAC	ALSPAC includes a total of 14901 participants, of which about 50% is female. Polygenic score analyses were performed on 5518 participants. Questionnaires were administered at ages 7/8 and 13. Participants were British. Genetic ancestry was restricted to European.	PRSice	p < 0.05	Parent-reported psychopathology, behavioural problems, neurodevelopmental problems: Development and Wellbeing Assessment (DAWBA). Social communication problems: Social and Communication Disorders Checklist (SCDC), all at age 7/8 and 13. Confirmatory factor analysis was performed and revealed a bifactor model including a general psychopathology factor “p” as well as three ‘specifc’ “emotional”, “b…	Not described	The autism polygenic score was not associated with general psychopathology assessed by factor analysis at age 7 and age 13, nor with specific factors (emotional, behavioural, and neurodevelopmental problems), p ≥ 0.313	Not reported
Schlag et al. (2022)	General psychopathology	ALSPAC and TEDS	ALSPAC includes a total of 14901 participants, of which about 50% is female. Participants were 4, 7, 8, 9, 10, 11, 12, 13 or 17 years old depending on the outcome measure. For the ALSPAC sample, sample sizes ranged from 3,686 to 6,570 depending on outcome measure and age. For the TEDS sample, sample sizes ranged from 2,825 to 7,112. Participants were British or Welsh. Genetic ancestry was restric…	Plink + PRS-CS	nine risk-variant selection thresholds 0.001 ≤ PT < 1	ALSPAC: Parent-reported low prosociality (ages 7, 10, 12, 13, 17) and peer problems (ages 7, 10, 12, 13, 17) (Strengths and Difficulties Questionnaire), teacher-reported low prosociality (ages 8, 11) and peer problems (ages 8, 11) (Strengths and Difficulties Questionnaire	sex, age, 10 PCs	In the ALSPAC sample, the autism polygenic score was associated with parent-reported low prosociality at age 7 (strongest association at GWAS p threshold .7, b = 0.0468, p = 0.00044), but no associations at different ages or p value thresholds were reported. In the TEDS sample, the autism polygenic score was associated with parent-reported low prosociality at age 11 (strongest association at GWAS…	Matric Spectral Decomposition
Thomas et al. (2022)	Autistic traits, general psychopathology	SPARK (cases) + ABCD (controls)	For the SPARK cohort, 6064 participants were included, 1177 of whom were female, mean age 5 (SD =2.7). For the ABCD cohort, 5285 participants were included, of whom 2459 were female. Mean age was 9.9 (SD = 0.6) Participants were American. Genetic ancestry was restricted to European.	LDpred	No threshold, bayesian approach	SPARK: Clinical autism scales (Developmental Coordination Disorder Questionnaire: DCDQ, Restricted and Repetitive Behavior Scale-Revised (RBS-R), Social Communication Questionnaire (SCQ)), secondary phenotypes: ABCD: CBCL syndrome scales	Phenotypes residualized for age, sex	The autism polygenic score only had a slight positive association with DCDQ movement β = 0.03 and a slight negative association with RBS-R compulsive β = −0.03, neither of which was significant after FDR. No other associations were reported	FDR
Waszczuk et al. (2023)	General psychopathology	ABCD	The sample consisted of 4717 children (mean age = 9.92 years (S.D. = 0.62, range = 9.00–10.92 years old) of which 47.1% female. Participants were American. Ancestry was restricted to European.	PRSice	Primary p-value threshold = 1, secondary thresholds: 0.01, 0.05, 0.10, and 0.50	Childhood pathology (Child Behaviour Checklist). This study uses a formerly established factor structure based on the CBCL, with a general factor (p factor) and 5 lower level factors (externalizing, internalizing, neurodevelopmental, somatoform, and detachment)	10 PCs	The autism polygenic score was significantly associated with the general factor (r = 0.052), and the lower level factors externalizing (r = 0.035), neurodevelopmental (r = 0.057) and detachment (r = 0.057). Associations with lower level factors did not remain significant after adjusting for the general factor (r ≤ 0.033)	FDR

## Sheet: Table S9. Cogn. exec. function
First author	Outcome categorie(s)	Sample name (if available)	Sample characteristics	PGS Method	PGS p threshold	Outcome measures and covariates	Covariates	Results	Significance threshold
Aguilar-Lacasana et al. (2022)	Cognition and executive function	BREATHE	The sample included 1667 children (verbal working memory n= 1504, numerical working memory n= 1490, standard error of hit reaction time n = 1487). Of these, 46.9% was female, mean age 8.5 (SD = 0.9). Participants were Spanish. Genetic ancestry was restricted to European.	PRSice	PT = {0.01, 0.05, 0.1, 0.5, 1}	Verbal and numerical working memory (n back test) and attention performance (Attention Network Test). Outcome measure for attention performance is the hit reaction time standard error	Age, sex and 4 PCs	The autism polygenic score was not significantly associated with working memory measures nor attention performance	FDR
Chang et al. (2020)	Cognition and executive function	ADHD patients from the Child and Adolescent Psychiatric Outpatient Department of the Peking University Sixth Hospital	The number of participants differed between outcome variables, with a maximum of 1145 for working memory and a minimum of 913 for cognitive flexibility. Of these, 83.2% were boys. Participants were aged between 6 and 17 years (mean = 10.1, SD = 2.6). Participants were Chinese.	PRSice	Polygenic scores calculated for P-value thresholds between 0 to 0.5, increasing by 0.00005. Most significant association reported	Inhibitory control (Stroop test), cognitive flexibility (trail-making test), working memory (digit span test), ADHD symptoms (Clinical Diagnostic Interview Scale). Total executive function based on principle component of all tests.	Sex, IQ and 2 PCs	The autism polygenic score was not significantly associated with an overall executive function measure (p = 5.805E-02, adjusted p = 0.4432) nor individual executive function components (p ≤ 1.461E-03, adjusted p ≤ 0.0616). Autism polygenic score was significantly associated with ADHD symptoms (P-value = 2.549E−03, adjust P = 0.038, r 2 = 0.765%, beta = 0.2618 (se = 0.0866))	P-value for the linear regression was adjusted by using 10,000 label-swapping. Adjusted P < 0.05 was considered as significant
Cullen et al. (2021)	Cognition and executive function, other	TEDS	The sample included 4934 individuals. Of these, 1858 were from monozygotic twin pairs and 3076 were from dizygotic twin pairs (1596 same-sex pairs and 1480 opposite-sex pairs). Participants were born between 1994 and 1996 and were British or Welsh. Genetic ancestry was restricted to European.	Ldpred	No threshold, Bayesian approach	Gestational age at birth and cognition at four Parent Report of Children’s Abilities’ (PARCA))	5 PCs, genotype chip, plate, sex, and SES	The autism polygenic score was not significantly associated with gestational age at birth (b = -0.012, SE = 0.014, p = 0.384) or cognition at age 4 (b = 0.007, SE = 0.014, p = 0.614)	Bonferroni correction
Gui et al. (Y.)(2022)	Brain measures, general psychopathology, cognition and executive function	ABCD and UKB	The ABCD sample consisted of 4722 (2198 female, mean age = 9.91, SD = 0.62). The UKB sample for intelligence scores consisted of 147175 participants (78561 female, mean age = 57.9, SD =8.23) and 21523 (11180 female, mean age = 63.84, SD =7.47). ABCD participants are American and UKB participants are British. Genetic ancestry was restricted to European.	Plink	No threshold, Bayesian approach	Cognitive measures: ABCD: NIH toolbox (consisting of 7 tasks and 3 composite scores). UKB: fluid intelligence scores. Behaviour:ABCD: CBCL. Brain imaging: ABCD: morphometric measures (cortical thickness, sulcal depth, are and subcortical volume), diffusion tensor imaging (DTI) and resting-state fMRI	Age, sex, 10 PCs	Cognitive measures: The autism polygenic score was not associated with cognitive measures in ABCD (p ≥ 0.804). autism polygenic score was significantly positively associated with fluid intelligence in UKB (R2 = 8,66E-04, p = 5,47E-06), and females showed significantly stronger associations than males (p < 2.20 × 10−16, r = 0.87). Behaviour: The autism polygenic score was significantly positively …	FDR
Hughes et al. (2021)	Cognition and executive function	ALSPAC	ALSPAC includes a total of 14901 participants, of which about 50% is female. A total of 6113 participants were included in this study (49.99% male, maternal age mean = 28.27, SD = 4.68, range 15 - 44.1). Participants were British. Genetic ancestry was restricted to European.	Plink	p < 5 × 10−7	Educational attainment at end of year 11 (General Certificate of Secundary Education (GCSE) and school absence (National Pupil Database)	gender and 20 PCs	The autism polygenic score was not significantly associated with educational attainment (B = −1.78, 95% CI = -3.84 = 0.28) nor absences (% increase per SD increase in polygenic score = -0.41, 95% CI = -2.43 – 1.65)	Not reported
Loughnan et al. (2022)	General psychopathology, cognition and executive function	ABCD	Main analyses were performed on a sample of 5,204 children of European ancestry (mean age in months = 119.18 (7.48), 52.7% male). Supplementary analyses were performed on n = 3,964 of non-European ancestry (mean age in months = 118.86 (7.46), 51.6% male) and on the full sample n = 9168 (mean age in months = 119.04 (7.47), 52.2% male)	PRSice	no p-value threshold + comparison to p-value thresholds 0.01, 0.05, 0.1, 0.2, 0.3, 0.4, 0.5	Diagnostic assessment: Kiddie schedule for affective disorders and schizophrenia (KSADS). Dimensional assessments: CBCL, general behaviour inventory, prosocial behavior survey, prodromal questionnaire brief (PQ-B), UPPS-P for children short scale, behavioural inhibition and behavioural activation (BISBAS scale), NIH toolbox cognition battery	age, sex, top 10 genetic principal components, household income, highest parental education, and data collection site	In univariate analyses, the autism polygenic score associated with youth-reported KSADS depression symptoms (ΔR2=0.0024, p-adj = 3.9 × 10−3), suicidality symptoms (ΔR2=0.0013, p-adj = 4.0 × 10−2), and ADHD symptoms (ΔR2=0.0014, p-adj = 3.7 × 10−2), as well as CBCL inattention (ΔR2=0.0016, p-adj = 1.0 × 10−2), crystallized composite score from the NIH Toolbox® (ΔR2=0.0014, p-adj = 3.6 × 10−2). No …	FDR
Price et al. (2018)	Cognition and executive function	Philadelphia Neurodevelopmental Cohort and Toronto sample	The sample consisted of 624 participants of the Toronto cohort (453 probands, 171 siblings, mean age = 9.83, SD = 2.53, 40.98% female) and 4629 PNC participants (4494 probands, 135 siblings, mean age 13.76, SD = 3.63, 49.43% females). Participants were American or Canadian. Genetic ancestry was restricted to European-Caucasian.	PRSice	varying P-value thresholds (eg, P ≤ 0.01, 0.02, 0.03, 0.04, 0.1, 0.2, 0.3, 0.4, 0.5, …, 1)	Word reading (Wechsler Intelligence Scale for Children—Third Edition (WISC-III) or Fourth edition Reading subtest)	Statistically significant PCs	The autism polygenic score was not significantly associated with word reading in a Toronto sample (b = .72, R^2 = 6.82 x 10^-3, p = 2.36 x 10^-1) nor the Philadelphia Neurodevelopmental Cohort (b = 0.03, R^2 = 2.05 x 10^-2, p = 6,58 x 10^-2)	0.05/7 = 0.00714
Torske et al. (2020)	Autistic traits, Cognition and executive function	BUPGEN	The sample consisted of 176 children, adolescents, and young adults who were referred to a specialized hospital unit for NDs for evaluation of autism (76.1% boys, mean age = 11.7, SD = 3.7. Participants were Norwegian. Genetic ancestry was restricted to European.	Plink	0.1	Social function (SRS), executive function (Behavior rating inventory of executive function (BRIEFF)), including subscales (Behavior Regulation Index, Metacognition Index, Global Executive Composite)	Age, sex, SRS scores, full-scale IQ, and PCs	The autism polygenic score differentiated between the typically developing children (TDC) and the clinical group (autism and subthreshold autism group, n = 176; t(203) = 2.61, 95% CI [1.2 × 10−5 , 8.7 × 10−5 ], P = 0.010. The autism polygenic score also differentiated between the TDC and both the subthreshold autism group; t(83) = −2.07, 95% CI [−8.6 × 10−5 , −1.7 × 10−6 ], P = 0.042 and the auti…	No correction
Yap et al. (2021)	Autistic traits, cognition and executive function, other	AAB	2,477 participants that fell into four groups: 1) child participants (aged 2–17 years) diagnosed with autism or queried for the condition, with some multiply-affected families; 2) parents of children with autism; 3) siblings of diagnosed children who did not themselves meet autism criteria; and 4) unrelated children without an autism diagnosis and with no known first-degree relatives with an auti…	SBayesR	No threshold, Bayesian approach	Autism group: parent- or caregiver-reported ADOS-2, ADOS-G, Developmental, Dimensional and Diagnostic Interview, Vineland Adaptive Behavior Scale, Short Sensory Profile-2 (SSP-2). Parent: Communication Checklist-Adult. Siblings/unrelated: Social Responsiveness Scale. Cognitive function in all groups: Mullen Scales of Early Learning (MSEL) or Wechsler Intelligence Scale for Children 4th edition (W…	age, sex and 20 PCs	The autism polygenic score was not associated with autism diagnosis or autism-related phenotypes. A nominal association with MSEL non-verbal development (r=-0.11, p=7.4e−3 in the autism group alone) and a marginal association with parental WASI matrix reasoning (r=0.07, p=5.5e−2) is reported, but no other associations were reported	Bonferroni: p≤0.05/50

## Sheet: Table S10. Physical wellbeing
First author	Outcome categorie(s)	Sample name (if available)	Sample characteristics	PGS Method	PGS p threshold	Outcome measures and covariates	Covariates	Results	Significance threshold
Dennison et al. (2021)	Physical wellbeing	UK Biobank	The total number of participants included in the study was 95744 (56.4% female, mean age at recruitment (SD) 56.2 (7.8). Polygenic score analyses were based on a sample of N = 76409. Participants were British. Genetic ancestry was restricted to European.	PRSice	Primary: p < .05, sensitivity: p<5x10-8, 5x10-6, 5x10-4, 0.05, 0.1, 0.5	Accelerometer-measured physical activity	age, sex, BMI, and genotyping array, 5PCs	The autism polygenic score was associated with reduced levels of overall activity (p = 0.01), reduced time spent walking (p = 0.02), increased time spent in sedentary activity (p = 2.5 x 10^6), and shorter duration of sleep (p = 0.01)	FDR
Havdahl et al. (2022)	Specific psychiatric classifications, physical wellbeing, other	MoBa	The total sample included up to 14 539 mothers (mean age = 30.00, SD = 4.45) and 14 897 fathers (mean age = 32.46, SD = 5.13) depending on the outcome measure. Participants were Norwegian. Genetic ancestry was restricted to European.	PRSice	P < 0.05	Pregnancy-related factors related to maternal lifestyle and health behaviors, metabolism, immune system, other physical health conditions, and medication use.	Genotyping batch, 10 PCs	Maternal autism polygenic score was associated with higher odds of experiencing lifetime depression (OR 1.12 (1.08 to 1.16), p= 9.70 × 10−9) and depression/anxiety symptoms (OR 1.13 (1.06 to 1.19), p = 3.62 × 10−5) in mothers. Weak evidence for association with migraine (OR 1.10 (1.02 to 1.18), p = 0.009) and urinary tract infection (OR 1.08 (1.02 to 1.14), p = 0.005) during pregnancy. No signifi…	P < 0.002
Hunjan et al. (2021)	Physical wellbeing	UK Biobank	163619 participants (45.1% male, mean age = 56.22 (SD = 7.89), range 40-72). Participants were British. Genetic ancestry was restricted to European.	PRSice	<0.2	Nutrient intake: alcohol, protein, carbohydrates, fats, fibre, food weight, folate, calcium, carotene, iron, vitamin B6, B12, C, D, E	age, sex, 6 PCs	The autism polygenic score was not associated with nutrient intake (p > 0.05/132)	Bonferroni: 0.05/132, 0.01/132, 0.001/132
Leppert et al. (2019)	Specific psychiatric classifications, Physical wellbeing	ALSPAC	The sample consisted of mothers (100% female, mean age = 28.5, SD = 4.8). Sample size differed per outcome measures, with a maximum of 7486 and a minimum of 2535 depending on the outcome measure. Participants were British. Genetic ancestry was restricted to European.	PRSice	P < 0.05	Prenatal factors of maternal lifestyle, maternal use of nutritional supplements and medications in pregnancy, maternal illnesses and conditions, biomarkers of nutritional status and toxin exposure in pregnancy, perinatal factors and conditions	10 PCs, analyses of child polygenic score included 10 PCs and child’s sex	The maternal autism polygenic score was positively associated with severe depression (p = 0.01) and stressful life events score in the first (p = 3 x 10^-4) and third (p = 0.004) trimester of pregnancy, but no other maternal illnesses or conditions, lifestyle-related prenatal exposures (p ≥ 0.09), blood biomarkers (p ≥ .24), and perinatal exposures and conditions (p ≥ .28). The child's autism pol…	Correction based on number of PCs that explained 80% of covariance: P < 0.0024 (0.05/21)
Werner et al. (2022)	Physical wellbeing	Thematically Organized Psychosis Study (TOP)	The resulting sample with immune measures included N = 1004 patients with severe mental disorder (SCZ N = 595, 42.5% female, mean age 31.6 (10.1), BD n = 409, 58.7% female, mean age = 35.0 (12.4)) and N = 947 healthy controls (46% female, mean age = 34.0 (9.3), out of which polygenic score data was available for N = 1802 individuals. Participants were Norwegian. Genetic ancestry was restricted to…	PRSice-2	0.05	Immune marker levels	Age at blood sampling, sex, freezer storage time, genetic principal components 1 and 2 and genetic batch	The autism polygenic score was significantly associated with 1 out of 7 immune marker levels, sIL-2R (r2 = -0.08, p = 0.04)	P = 0.0125 (0.05/4)
Zhang et al. (2022)	Autism diagnosis, specific psychiatric classifications, physical wellbeing	The Anorexia Nervosa Genetics Initiative (ANGI	The sample consisted of 3189 individuals diagnosed with an eating disorder, 134 of whom were also diagnosed with autism. Of the individuals without autism, 1.9% was male and mean birth year was 1988.77 (5.54). Of the individuals with autism, 5.2% was male and mean birth year was 1989.04. All participants were Swedish. Genetic ancestry is not reported.	Plink	First principal components for polygeniv scores built from 10 thresholds (p‐values: 5 x 10−8, 1 x 10−6, 1 x 10−4, 0.001, 0.01, 0.05, 0.1, 0.2, 0.5, 1)	Eating disorder severity and persistence, eating disorder treatment, suicidal behaviour and self-harm. Included in the category physical wellbeing were minimum adult BMI and minimum BMI during anorexia treatment	Sex and birth year in 3 year intervals, 10 PCs	The autism polygenic score was not statistically significantly associated with any ED severity, persistence, and treatment outcomes (including minimum adult BMI and minimum BMI during anorexia treatment) nor suicidal behaviour and self-harm (OR range: 0.79–1.02, β range: −0.34–0.03, IRR range: 0.82–1.06). Autism polygenic score was also not associated with autism diagnostic status (R2 = 0.0182)	FDR

## Sheet: Table S11. Early neurodev.
First author	Outcome categorie(s)	Sample name (if available)	Sample characteristics	PGS Method	PGS p threshold	Outcome measures and covariates	Covariates	Results	Significance threshold
Askeland et al. (2022)	Autistic traits, specific psychiatric classifications, early neurodevelopment	MoBa	The total sample size varied per measure and age, ranging from 6915 boys and 6640 girls at its highest to 1603 boys and 1508 girls at its lowest. Overall, the sample contained about 50% girls. Participants were assessed at 6 and 18 months, 3 years, 5 years and 8 years. The participants were all Norwegian and genetic ancestry was restricted to European.	PRSice	First principal component for polygenic scores built from 10 thresholds (<5e−8, <1e−6, <1e−4, <0.001, <0.01, <0.05, <0.1., <0.2, <0.5. and 1)	Mother-reported questionnaire data at ages 6 and 18 months and 3,5, and 8 years: Social communication difficulties, repetitive behavior, inattention and hyperactivity, language difficulties and motor difficulties	Genotyping batch and 10 PCs. Sex differences assessed by adding sex as a grouping variable	In association analyses of the autism polygenic score and repetitive behaviour, social communication, language difficulties, motor difficulties, hyperactivity and inattention at several ages in childhood, positive associations were only reported for language difficulties at 18 months (β = .032, CI = 0.012–0.052), motor difficulties at 3 years (β = .034, CI = 0.012–0.057), hyperactivity at 8 years…	Bonferroni-corrected for number of effective tests: 0.05/16
Fish et al. (2021)	Early neurodevelopment	BASIS-STAARS	264 participants that either had a sibling with formal autism diagnosis (n = 195) or no autism family history (n = 69). A total of 190 infants were included in polygenic score analyses. Measurements were taken at 9, 14 and 24 months old. Participants were British. Genetic ancestry was restricted to European.	PRSice	P = 0.021	Pupillary light reflex amplitude and latency development (9- to 14-/14- 24-month)	2 PCs, percentage of missing trials, baseline pupil size,	Amplitude: No significant association between the autism polygenic score and amplitude change (9 to 14 months:b = 0.02,SE =0.08,95%CI=-0.14,0.18;14 to24 months: b = 0.07, SE =0.08, 95% CI =0.09 ,0.23). Latency: higher autism polygenic score was associated with a smaller decrease in latency between 9 and 14 months (b = 0.16, SE = 0.08, 95% CI = 0.31, 0.002). Within this subset of infants, latency …	Not for primary analyses, Bonferroni correction reported as comparison
Gui et al. (A.) (2020)	Early neurodevelopment	BASIS-STAARS	A total of 335 participants were included (171 male, mean age in months = 14.37 (1.17)), of which 250 with elevated likelihood of autism (131 males) and 85 with typical likelihood of autism based on family history of first-degree relatives. Participants were British. Genetic ancestry was restricted to European.	Ldpred	P = 1	Peak look duration at face stimulus at 14 months	Number of valid trials, age in months, 5 PCs. Analyses repeated with Phase as covariate	The autism polygenic score was not associated with peak-look durations at the face (F(1,179) = 0.017, p = 0.898, n2p < 0.001) nor mean peak look to all stimuli (F(1,179) = 0.341, p = 0.559, n2p = 0.002)	Not reported
Hannigan et al. (2023)	Early neurodevelopment	MoBa	Sample size varies per outcome measure, with a maximum of 10848 males and 9475 females and a minimum of 1654 males and 1523 females depending on the outcome measure. Participants were assessed at different ages. Participants were Norwegian. Genetic ancestry was restricted to European.	PRSice	First Principal components for polygenic scores built from 10 thresholds (<5e−8, <1e−6, <1e−5, <.001, <0.005, <0.01, <0.1., <0.5. and <1)	Age of first walking, motor delays at 18 months, age at first words, age at first sentences, rate (age at first sentences – age at first words), language delays at 3 years, concern about development	Genotype batch, 10 PCs, sex as groupig variable	The autism polygenic score was significantly positively associated with age at first walking in females and male/female sample, but not a male sample. It was not associated with motor delays at 18 months, age at first words, age at first sentences, rate (age at first sentences-age at first words), language delays at 3 years and concern regarding development expressed by others at 3 years	FDR and Bonferroni
Portugal et al. (2022)	Early neurodevelopment	BATSS	510 infants (245 female), mean age in days = 167.7 (SD =8.59, range = 145 – 203). Participants were Swedish. Genetic ancestry was mostly European.	PRS-CS	No threshold, Bayesian approach	Pupillary light reflex	Age, sex, year of data collection, number of valid trials	The autism polygenic score was not significantly associated with pupillary light reflex relative constriction (b = 0.01, p = 0.830), baseline pupil size	Not reported
Riglin et al. (2022)	Early neurodevelopment	ALSPAC	Primary analyses sample size varied from N = 5880–6328 depending on availability of the outcome variable. Participants were assessed at 18 months and 2 years old. Participants were British. Genetic ancesty was restricted to European.	PRSice	PGS-PC	Motor development: Fine and gross motor skills (Denver Developmental Screening Test), language development (MacArthur Communicative Development Inventory), temperament (Carey Temperament Scale)	Not reported	The autism polygenic score was not significantly associated with toddler development (domains: motor, language, and temperament, p ≥ 0.06)	Bonferroni: 0.05/11 = 0.005
Serdarevic et al. (2020)	Autistic traits, early neurodevelopment	Generation R	Polygenic score associations with neuromotor development were performed on 1174 infants between 9 and 20 weeks old. Mean age was 12.6 weeks (SD = 20). 48.7% were girls. Mothers were on average 31.3 years old. All participants were Dutch. Genetic ancestry was restricted to European.	PRSice	Six different p-value thresholds (pTs) with pT , 0.001, pT , 0.01, pT , 0.05, pT , 0.10, pT , 0.50, and pT , 1	Infant neuromotor scores (modified version of the Touwen’s Neurodevelopmental Examination), autistic traits (SRS)	Child’s sex, maternal age and maternal education level	Children with higher autism polygenic score had higher autistic trait scores at 6 years of age (pT , 0.50, b = 0.08, 95% CI = 0.03, 0.13, p = 0.01). A higher autism polygenic score was positively associated with less optimal overall neuromotor development during infancy (e.g., with GWAS pT , 1, b = 0.048, 95% confidence interval [CI] = 0.007, 0.090, p = 0.02) There was a relationship between auti…	Bonferroni correction: p = 0.05/10 = .005)
Takahashi et al. (2020)	Autistic traits, early neurodevelopment	Hamamatsu Birth Cohort for Mothers and Children (HBC Study)	This study included 876 participants born between December 2007 and June 2011. Polygenic score analyses were performed on 726 participants (51.4% boys). All participants were born in Japan and most (99.1%) were of Japanese descent.	PRSice	Different p-values ranging from 5 × 10−8 to greater than 0.99, of which best fit was selected	Neurodevelopmental progress at 18 months (Mullen Scales of Early Learning (MSEL)), autistic traits at age 6 (Autism Diagnostic Observation Schedule (ADOS-2)	4 PCs	The autism polygenic score was associated with autistic traits measured by total scores on the ADOS-2 (R2 = 0.024; β, 0.71; SE, 0.25; corrected P = .03) and social affect (R2 = 0.027; β, 0.63; SE, 0.22; corrected P = .03) but not restricted repetitive behavior (R2 = 0.023; β, 0.19; SE, 0.07; corrected P = .06). The association of autism polygenic score with infant neurodevelopment was most signif…	Bonferroni correction for 8 independent tests
Yap et al. (2021)	Autistic traits, cognition and executive function, other	AAB	2,477 participants that fell into four groups: 1) child participants (aged 2–17 years) diagnosed with autism or queried for the condition, with some multiply-affected families; 2) parents of children with autism; 3) siblings of diagnosed children who did not themselves meet autism criteria; and 4) unrelated children without an autism diagnosis and with no known first-degree relatives with an auti…	SBayesR	No threshold, Bayesian approach	Autism group: parent- or caregiver-reported ADOS-2, ADOS-G, Developmental, Dimensional and Diagnostic Interview, Vineland Adaptive Behavior Scale, Short Sensory Profile-2 (SSP-2). Parent: Communication Checklist-Adult. Siblings/unrelated: Social Responsiveness Scale. Cognitive function in all groups: Mullen Scales of Early Learning (MSEL) or Wechsler Intelligence Scale for Children 4th edition (W…	age, sex and 20 PCs	The autism polygenic score was not associated with autism diagnosis or autism-related phenotypes. A nominal association with MSEL non-verbal development (r=-0.11, p=7.4e−3 in the autism group alone) and a marginal association with parental WASI matrix reasoning (r=0.07, p=5.5e−2) is reported.	Bonferroni: p≤0.05/50

## Sheet: Table S12. Emotion recognition
First author	Outcome categorie(s)	Sample name (if available)	Sample characteristics	PGS Method	PGS p threshold	Outcome measures and covariates	Covariates	Results	Significance threshold
Qin et al. (2020)	Specific psychiatric classifications, brain measures, Emotion recognition		Total sample of 345 participants. Patients with schizophrenia (n = 121) mean age at scan = 24.24 SD = 9.03), 36 male. Healthy controls (n = 224) mean age at scan = 34.71 (SD = 12.69), 83 male. Of these, 116 with schizophrenia and 212 controls were taken into analyses. Participants were Chinese.	PRSice	103 PT (ranging from 0 to 0.5 with increments of 0.005, plus 10−5 , 10−4 , and 10−3	MRI measures. Facial emotion recognition (Chinese Facial Affective Picture System)	Age, sex, education, disease status, and the first four components	Positive correlation between the autism polygenic score and amplitude of low frequency fluctuation (ALFF) in left amygdala in the total sample of schizophrenia cases and controls (r = 0.2122, Puncorrected = 0.0002483, Pcorrected = 0.022). Negative correlation of the autism polygenic score with negative emotion recognition (r = −0.2288, Puncorrected = 0.000149, Pcorrected = 0.0006). No association…	Bonferroni
Reed et al. (2021)	Autistic traits, emotion recognition	ALSPAC	ALSPAC includes a total of 14901 participants, of which about 50% is female. Detailed information about the participants that were included in this study specifically was not reported. All participants were British. Genetic ancestry was restricted to European.	Plink	Thirteen different polygenic scores based on p-values 0.5, 0.4, 0.3, 0.2, 0.1, 0.05, 0.01, 1x10-3, 1x10-4, 1x10-5, 1x10-6, 1x10-7, 5x10-8	Emotion recognition at age 8 assessed using Diagnostic Analysis of Non-Verbal Accuracy (DANVA) and at age 24 using the Emotion Recognition task (ERT). Social autistic traits assessed using m the Social and Communication Disorders Checklist (SCDC)	child’s sex and the first 10 PCs	The autism polygenic score was significantly positively associated with social autistic traits at age 8 (SCDC; (b = 0.05; 95% CI: 0.01 to 0.08; p = .01), but not with emotion recognition at age 8 (DANVA) and age 24 (ERT). After correction for multiple testing no results remain significant	0.004 (0.05/13)
Waddington et al. (2021)	Emotion recognition	NeuroIMAGE and BAO	552 participants, of which there were 74 ADHD participants, 60 unaffected siblings of ADHD, 85 autism participants, 60 autism + ADHD participants, 117 unaffected siblings of autism and autism + ADHD, and 156 controls (41 from NeuroIMAGE and 115 from BOA). Participants age ranged from 7 to 18 years. Of the included NeuroIMAGE participants, the average IQ was 100 ranging from 70 to 139, with 51.4% …	PRSice	5 × 10−8, 10−6, 0.05, and 1	Factors of emotion recognition: Emotion recognition was assessed through speed and accuracy performance in the Facial Expressions Identification and Affective Prosody Tasks from the Amsterdam Neuropsychological Test (ANT) through confirmatory factor analysis. Emotion recognition classes/profiles were identified based on participants' performance on these four factors	age, gender, IQ and 4 PCs	Factors: there was no effect of the autism polygenic score on the overarching combined emotion recognition factor model at any of the p-value thresholds tested. One association with a specific factor was reported: speed of visual emotion recognition factor (Factor 1) at the pT = 0.05 threshold (F[1,499.24] = 4.17, p = 0.042, d = 0.17), but there were no effects on any other GWAS threshold and oth…	FDR

[truncated: 3 more sheets: Table S13. Brain measures, Table S14. Phe-WAS, Table S15. Other]
